# Supplementary material for: Taxonomic review of the Palaearctic species of the Cheilosia caerulescens-group (Diptera, Syrphidae)
Source: Zookeys. 2017 Mar 22;(662):137–71. doi: 10.3897/zookeys.662.11267 (PMC5539700; doi:10.3897/zookeys.662.11267)
Supplement: XML Treatment for Cheilosia armeniaca [file zookeys.662.11267-treatment1.xml]

<!DOCTYPE tp:taxon-treatment
  PUBLIC "-//TaxonX//DTD Taxonomic Treatment Publishing DTD v0 20100105//EN" "tax-treatment-NSO.dtd">
<tp:taxon-treatment xmlns:tp="http://www.plazi.org/taxpub"><tp:treatment-meta><kwd-group><label>Taxon classification</label><kwd><named-content xmlns:xlink="http://www.w3.org/1999/xlink" content-type="kingdom">Animalia</named-content></kwd><kwd><named-content xmlns:xlink="http://www.w3.org/1999/xlink" content-type="order">Diptera</named-content></kwd><kwd><named-content xmlns:xlink="http://www.w3.org/1999/xlink" content-type="family">Syrphidae</named-content></kwd></kwd-group><mixed-citation publication-type="journal"><person-group><name><surname>Ståhls</surname><given-names>Gunilla</given-names></name><name><surname>Barkalov</surname><given-names>Anatolij V.</given-names></name></person-group><article-title>Taxonomic review of the Palaearctic species of the <italic><tp:taxon-name><tp:taxon-name-part taxon-name-part-type="genus" reg="Cheilosia">Cheilosia</tp:taxon-name-part> <tp:taxon-name-part taxon-name-part-type="species" reg="caerulescens">caerulescens</tp:taxon-name-part></tp:taxon-name></italic>-group (<tp:taxon-name><tp:taxon-name-part taxon-name-part-type="order">Diptera</tp:taxon-name-part></tp:taxon-name>, <tp:taxon-name><tp:taxon-name-part taxon-name-part-type="family">Syrphidae</tp:taxon-name-part></tp:taxon-name>)</article-title><source>Zookeys</source><day>22</day><month>3</month><year>2017</year><volume>2017</volume><issue>662</issue><fpage>137</fpage><lpage>171</lpage><pub-id pub-id-type="doi">10.3897/zookeys.662.11267</pub-id></mixed-citation></tp:treatment-meta><tp:nomenclature><tp:taxon-name>
              <tp:taxon-name-part taxon-name-part-type="genus" reg="Cheilosia">Cheilosia</tp:taxon-name-part>
              <tp:taxon-name-part taxon-name-part-type="species" reg="armeniaca">armeniaca</tp:taxon-name-part>
            </tp:taxon-name><tp:taxon-authority>Stackelberg</tp:taxon-authority><xref ref-type="fig" rid="F2">Fig. 2</xref><tp:nomenclature-citation-list><tp:nomenclature-citation><tp:taxon-name>
                  <tp:taxon-name-part taxon-name-part-type="genus" reg="Cheilosia">Cheilosia</tp:taxon-name-part> <tp:taxon-name-part taxon-name-part-type="species" reg="armeniaca">armeniaca</tp:taxon-name-part></tp:taxon-name><comment>Stackelberg, 1960: 439.</comment></tp:nomenclature-citation><tp:nomenclature-citation><tp:taxon-name>
                  <tp:taxon-name-part taxon-name-part-type="genus" reg="Cheilosia">Cheilosia</tp:taxon-name-part> <tp:taxon-name-part taxon-name-part-type="species" reg="armeniaca">armeniaca</tp:taxon-name-part></tp:taxon-name><comment>: <xref ref-type="bibr" rid="B40">Stackelberg and Richter 1968</xref>: 245; <xref ref-type="bibr" rid="B3">Barkalov 1993</xref>: 712.</comment></tp:nomenclature-citation></tp:nomenclature-citation-list></tp:nomenclature><tp:treatment-sec sec-type="type locality" id="SECID0ECWBG"><title>Type locality.</title><p>East slope of Mountain Kapudschikh, Armenia.</p></tp:treatment-sec><tp:treatment-sec sec-type="type material" id="SECID0EHWBG"><title>Type material studied.</title><p>Holotype, ♂, pinned, in <named-content xmlns:xlink="http://www.w3.org/1999/xlink" content-type="dwc:institutional_code" xlink:type="simple">ZIN</named-content>. The holotype is labelled: ‘Vostochnyi skl. g. Kapudschikh, Armenia, V. Zaitzev, 17.VIII.1959’ [East slope of mtn. Kapudschikh, Armenia]; ‘Holotypus <italic><tp:taxon-name><tp:taxon-name-part taxon-name-part-type="genus" reg="Cheilosia">Cheilosia</tp:taxon-name-part> <tp:taxon-name-part taxon-name-part-type="species" reg="armeniaca">armeniaca</tp:taxon-name-part></tp:taxon-name></italic> Stackelberg’.</p><fig id="F2" position="float" orientation="portrait"><label>Figure 2.</label><caption><p>
                  <italic><tp:taxon-name><tp:taxon-name-part taxon-name-part-type="genus" reg="Cheilosia">Cheilosia</tp:taxon-name-part> <tp:taxon-name-part taxon-name-part-type="species" reg="armeniaca">armeniaca</tp:taxon-name-part></tp:taxon-name></italic> Stackelberg, male. <bold>A</bold> Head, lateral view <bold>B</bold> Antenna, lateral view <bold>C–E</bold> male genitalia, lateral, from left to right: <bold>C</bold> Cercus+surstylus <bold>D</bold> Aedeagal complex <bold>E</bold> Superior lobe.</p></caption><graphic xmlns:xlink="http://www.w3.org/1999/xlink" xlink:href="zookeys-662-137-g002.jpg" position="float" orientation="portrait" xlink:type="simple" id="oo_127900.jpg"/></fig></tp:treatment-sec><tp:treatment-sec sec-type="description" id="SECID0EBYBG"><title>Description.</title><p>♂: Face in frontal view slightly divergent from level of antennal insertion to lower mouth edge, covered with very weak narrow strip of pollinosity (Fig. <xref ref-type="fig" rid="F2">2A</xref>). Facial knob rounded, not very protruding, shining. Parafacia pollinose in upper part and shining in lower part, in its broadest part nearly 1/2 the width (in its narrowest part about 1/3) of basoflagellomere. Frons slightly swollen, shining, with dense white wavy pile. Frontal angle ≈ 90° (Fig. <xref ref-type="fig" rid="F1">1</xref>, indicated with letter C). Lunula dark-brown. Antennal pits confluent. Vertical triangle with white pile. Eye-contiguity shorter than length of frons without lunula (A &lt; B, see Fig. <xref ref-type="fig" rid="F1">1</xref>). Antenna dark-brown, basoflagellomere rounded (Fig. <xref ref-type="fig" rid="F2">2B</xref>). Arista with very short pile. Scutum, scutellum and pleura shining, with only very pale yellowish (almost whitish) pile, longer pile on pleura and posterior part of scutum distally wavy. Scutum and scutellum completely without black bristles or bristle-like pile. Postalar callus without black bristles. Anepisternum and katepisternum shining, with slight pollinosity, with white pile. Katepisternum with dorsal and ventral hair patches connected. Legs mainly black, knees narrowly yellow, tibiae also narrowly yellow at the extreme tip, 1–3 segments of meso- and 2–3 segments of metatarsi reddish (in the paratype metatarsi black with reddish tips of tarsomeres). Apical half of posterior surface of mesofemur with long light pile. Metafemur with short and long white pile ventrally. Halter yellow. Wing with all cross-veins darkened. Cell bm and cell cup of wing with areas bare of microtrichia. R<sub>4 + 5</sub> of wing not distinctly curved. Abdomen oval, shining, densely punctated. Pile erect and white, longer on the lateral parts and shorter on the central parts of tergites. Sternite I with pollinosity, sternites II–IV shining. Pile erect, white on sternites. Hypopygium as on Fig. <xref ref-type="fig" rid="F2">2C–E</xref>.</p><p>
              <italic>Size</italic>. Body length 8.5 mm.</p></tp:treatment-sec><tp:treatment-sec sec-type="material" id="SECID0EBZBG"><title>Additional material studied.</title><p>Georgia 1♂; ‘Georgia, Gornaia Tushetia, Omalo village 30.VII.1959 (Zaitsev)’ [<named-content xmlns:xlink="http://www.w3.org/1999/xlink" content-type="dwc:institutional_code" xlink:type="simple">ZIN</named-content>].</p></tp:treatment-sec><tp:treatment-sec sec-type="distribution" id="SECID0EMZBG"><title>Distribution.</title><p>Caucasus: Armenia, Georgia*.</p></tp:treatment-sec><tp:treatment-sec sec-type="remarks" id="SECID0ERZBG"><title>Remark.</title><p>Female unknown.</p></tp:treatment-sec><tp:treatment-sec><!--Section generated to contain objects referenced in tp:taxon-treatment.--><fig id="F1" position="float" orientation="portrait"><label>Figure 1.</label><caption><p>Head of male, dorsal view, comparison of lengths of eye-contiguity (<bold>A</bold>) and frons (<bold>B</bold>), and frontal angle (<bold>C</bold>).</p></caption><graphic xmlns:xlink="http://www.w3.org/1999/xlink" xlink:href="zookeys-662-137-g001.jpg" position="float" orientation="portrait" xlink:type="simple" id="oo_127899.jpg"/></fig></tp:treatment-sec><ref-list><ref id="B40"><mixed-citation xmlns:xlink="http://www.w3.org/1999/xlink" xlink:type="simple">
          <person-group><name name-style="western"><surname>Stackelberg</surname><given-names>AA</given-names></name><name name-style="western"><surname>Richter</surname><given-names>VA</given-names></name></person-group> (<year>1968</year>) <article-title>Hover-flies (<tp:taxon-name><tp:taxon-name-part taxon-name-part-type="order">Diptera</tp:taxon-name-part></tp:taxon-name>, <tp:taxon-name><tp:taxon-name-part taxon-name-part-type="family">Syrphidae</tp:taxon-name-part></tp:taxon-name>) of the Caucasus. Trudy Vserossijskogo Entomologicheskogo Obshestva. Leningrad.</article-title> <volume>52</volume>: <fpage>224</fpage>–<lpage>274</lpage>. [In Russian]</mixed-citation></ref><ref id="B3"><mixed-citation xmlns:xlink="http://www.w3.org/1999/xlink" xlink:type="simple">
          <person-group><name name-style="western"><surname>Barkalov</surname><given-names>AV</given-names></name></person-group> (<year>1993</year>) <article-title>Hoverflies of the genus <italic><tp:taxon-name><tp:taxon-name-part taxon-name-part-type="genus">Cheilosia</tp:taxon-name-part></tp:taxon-name></italic> Meigen, 1822 (<tp:taxon-name><tp:taxon-name-part taxon-name-part-type="order">Diptera</tp:taxon-name-part></tp:taxon-name>, <tp:taxon-name><tp:taxon-name-part taxon-name-part-type="family">Syrphidae</tp:taxon-name-part></tp:taxon-name>) of the Caucasus.</article-title> <source>Entomologicheskoe Obozrenie</source> <volume>3</volume>: <fpage>608</fpage>–<lpage>727</lpage>. [In Russian]</mixed-citation></ref></ref-list></tp:taxon-treatment>
