# Supplementary material for: Taxonomic review of the Palaearctic species of the Cheilosia caerulescens-group (Diptera, Syrphidae)
Source: Zookeys. 2017 Mar 22;(662):137–71. doi: 10.3897/zookeys.662.11267 (PMC5539700; doi:10.3897/zookeys.662.11267)
Supplement: XML Treatment for Cheilosia caerulescens caerulescens [file zookeys.662.11267-treatment2.xml]

<!DOCTYPE tp:taxon-treatment
  PUBLIC "-//TaxonX//DTD Taxonomic Treatment Publishing DTD v0 20100105//EN" "tax-treatment-NSO.dtd">
<tp:taxon-treatment xmlns:tp="http://www.plazi.org/taxpub"><tp:treatment-meta><kwd-group><label>Taxon classification</label><kwd><named-content xmlns:xlink="http://www.w3.org/1999/xlink" content-type="kingdom">Animalia</named-content></kwd><kwd><named-content xmlns:xlink="http://www.w3.org/1999/xlink" content-type="order">Diptera</named-content></kwd><kwd><named-content xmlns:xlink="http://www.w3.org/1999/xlink" content-type="family">Syrphidae</named-content></kwd></kwd-group><mixed-citation publication-type="journal"><person-group><name><surname>Ståhls</surname><given-names>Gunilla</given-names></name><name><surname>Barkalov</surname><given-names>Anatolij V.</given-names></name></person-group><article-title>Taxonomic review of the Palaearctic species of the <italic><tp:taxon-name><tp:taxon-name-part taxon-name-part-type="genus" reg="Cheilosia">Cheilosia</tp:taxon-name-part> <tp:taxon-name-part taxon-name-part-type="species" reg="caerulescens">caerulescens</tp:taxon-name-part></tp:taxon-name></italic>-group (<tp:taxon-name><tp:taxon-name-part taxon-name-part-type="order">Diptera</tp:taxon-name-part></tp:taxon-name>, <tp:taxon-name><tp:taxon-name-part taxon-name-part-type="family">Syrphidae</tp:taxon-name-part></tp:taxon-name>)</article-title><source>Zookeys</source><day>22</day><month>3</month><year>2017</year><volume>2017</volume><issue>662</issue><fpage>137</fpage><lpage>171</lpage><pub-id pub-id-type="doi">10.3897/zookeys.662.11267</pub-id></mixed-citation></tp:treatment-meta><tp:nomenclature><tp:taxon-name>
              <tp:taxon-name-part taxon-name-part-type="genus" reg="Cheilosia">Cheilosia</tp:taxon-name-part>
              <tp:taxon-name-part taxon-name-part-type="species" reg="caerulescens">caerulescens</tp:taxon-name-part>
              <tp:taxon-name-part taxon-name-part-type="subspecies" reg="caerulescens">caerulescens</tp:taxon-name-part>
            </tp:taxon-name><tp:taxon-authority>(Meigen)</tp:taxon-authority><xref ref-type="fig" rid="F3">Figs 3</xref><xref ref-type="fig" rid="F4">, 4</xref><!--PageBreak--><tp:nomenclature-citation-list><tp:nomenclature-citation><tp:taxon-name>
                  <tp:taxon-name-part taxon-name-part-type="genus" reg="Syrphus">Syrphus</tp:taxon-name-part> <tp:taxon-name-part taxon-name-part-type="species" reg="caerulescens">caerulescens</tp:taxon-name-part></tp:taxon-name><comment>Meigen, 1822: 295.</comment></tp:nomenclature-citation><tp:nomenclature-citation><tp:taxon-name>
                  <tp:taxon-name-part taxon-name-part-type="genus" reg="Chilosia">Chilosia</tp:taxon-name-part> <tp:taxon-name-part taxon-name-part-type="species" reg="coerulescens">coerulescens</tp:taxon-name-part></tp:taxon-name><comment>: <xref ref-type="bibr" rid="B10">Becker 1894</xref>: 375, <xref ref-type="bibr" rid="B34">Sack 1932</xref>: 65; <xref ref-type="bibr" rid="B43">Šuster 1959</xref>: 74; <xref ref-type="bibr" rid="B35">Séguy 1961</xref>: 36.</comment></tp:nomenclature-citation><tp:nomenclature-citation><tp:taxon-name>
                  <tp:taxon-name-part taxon-name-part-type="genus" reg="Cheilosia">Cheilosia</tp:taxon-name-part> <tp:taxon-name-part taxon-name-part-type="species" reg="caerulescens">caerulescens</tp:taxon-name-part></tp:taxon-name><comment>: <xref ref-type="bibr" rid="B48">van der Goot 1981</xref>: 159; <xref ref-type="bibr" rid="B25">Marcos García 1985</xref>: 517; <xref ref-type="bibr" rid="B14">Čepelák 1986</xref>: 52; <xref ref-type="bibr" rid="B42">Šimić1987</xref>: 38; <xref ref-type="bibr" rid="B13">Brădescu 1991</xref>: 39; <xref ref-type="bibr" rid="B41">Stuke 2000</xref>: 22; <xref ref-type="bibr" rid="B31">Reemer et al. 2009</xref>: 147; <xref ref-type="bibr" rid="B2">Ball et al. 2011</xref>: 44.</comment></tp:nomenclature-citation><tp:nomenclature-citation><tp:taxon-name>
                  <tp:taxon-name-part taxon-name-part-type="genus" reg="Nigrocheilosia">Nigrocheilosia</tp:taxon-name-part> <tp:taxon-name-part taxon-name-part-type="species" reg="caerulescens">caerulescens</tp:taxon-name-part></tp:taxon-name><comment>: <xref ref-type="bibr" rid="B49">Vujić 1996</xref>:53.</comment></tp:nomenclature-citation></tp:nomenclature-citation-list></tp:nomenclature><tp:treatment-sec sec-type="type locality" id="SECID0EP5BG"><title>Type locality.</title><p>Österreich [Austria].</p></tp:treatment-sec><tp:treatment-sec sec-type="type material" id="SECID0EU5BG"><title>Type material studied.</title><p>Lectotype, ♂, in <named-content xmlns:xlink="http://www.w3.org/1999/xlink" content-type="dwc:institutional_code" xlink:type="simple">MNHN</named-content>. The original description is for both sexes. <xref ref-type="bibr" rid="B11">Becker (1902</xref>: 354) mentions only one male specimen which agrees with the original description and he designates it ‘Die Type’. The lectotype bears the following labels: ‘Meigen’ [handwritten in ink, round greyish collection label]; ‘<tp:taxon-name><tp:taxon-name-part taxon-name-part-type="species" reg="caerulescens">caerulescens</tp:taxon-name-part></tp:taxon-name>’ [Meigen’s handwriting].</p></tp:treatment-sec><tp:treatment-sec sec-type="description" id="SECID0EM6BG"><title>Description.</title><p>Male: Fig. <xref ref-type="fig" rid="F4">4A</xref>. Face in anterior view slightly divergent from level of antennal insertion to lower mouth edge, with lower part protruding, with pollinosity laterally and below antenna (Fig. <xref ref-type="fig" rid="F3">3A</xref>). Facial knob moderate in size, shining. Parafacia rather narrow, in width slightly more than 1/2 the width of basoflagellomere, shining in lower part and with pollinosity on upper part narrowly along the eye. Frons slightly swollen, shining, with white and posteriorly some black pile, yellow pile anteriorly along eye inclined. Frontal angle about 90°. Lunula dark brown. Antennal pits confluent. Vertical triangle with black pile. Eye-contiguity about equal or slightly shorter than the length of frons without lunula. Scape and pedicel dark-brown, basoflagellomere small, dark brown to yellowish brown. Arista rather long, with short pile (Fig. <xref ref-type="fig" rid="F3">3C</xref>). Scutum shining (with bluish tinge), rather coarsely punctated, with whitish to yellowish erect, rather long pile of about even length, intermixed with black pile of same length or slightly longer. Scutellum with yellowish erect pile of same length as on scutum, margin with some longer black or yellow bristles. Postalar callus with 3–5 black bristles. Anepisternum and katepisternum shining, with very slight pollinosity, and with white long pile. Katepisternum with dorsal and ventral hair patches connected. Wing completely microtrichose, hyaline, crossveins darkened. R<sub>4 + 5</sub> of wing not distinctly curved, angle of R<sub>4 + 5</sub> and M<sub>1</sub> about 90°. Halter yellow. Legs with distal part of femora and tibiae, and basal 1/3–1/2 of tibiae yellowish, tarsi dorsally dark-brown. Mesofemur posteriorly with white pile, metafemur anteroventrally and dorsally with long white pile, and ventrally with shorter (stronger) black pile. Abdomen slightly oval, shining (bluish tinge), with coarse punctation, with long erect yellow pile on tergite I, tergites II–IV with erect yellow pile laterally (longest on tergite II), and somewhat shorter erect yellow and black pile intermixed medially. Yellow pilosity on postero-lateral corners tergites II–IV inclined. Sternite I with pollinosity, sternites II–IV shining, all with long yellowish pile. Hypopygium as in Fig. <xref ref-type="fig" rid="F3">3E–G</xref>.</p><fig id="F3" position="float" orientation="portrait"><label>Figure 3.</label><caption><p>
                  <italic><tp:taxon-name><tp:taxon-name-part taxon-name-part-type="genus" reg="Cheilosia">Cheilosia</tp:taxon-name-part> <tp:taxon-name-part taxon-name-part-type="species" reg="caerulescens">caerulescens</tp:taxon-name-part> <tp:taxon-name-part taxon-name-part-type="subspecies" reg="caerulescens">caerulescens</tp:taxon-name-part></tp:taxon-name></italic> (Meigen). <bold>A</bold> Head of male, lateral view <bold>B</bold> Head of female dorsal view <bold>C</bold> Antenna of male, lateral view <bold>D</bold> Antenna of female, lateral view <bold>E–G</bold> male genitalia, lateral, from left to right: <bold>E</bold> Cercus+surstylus <bold>F</bold> Superior lobe <bold>G</bold> Aedeagal complex.</p></caption><graphic xmlns:xlink="http://www.w3.org/1999/xlink" xlink:href="zookeys-662-137-g003.jpg" position="float" orientation="portrait" xlink:type="simple" id="oo_127902.jpg"/></fig><p>
              <italic>Female</italic>: Fig. <xref ref-type="fig" rid="F4">4D</xref>. Face as in the male. Eye-margin width about 1/2 the width of basoflagellomere. Frons coarsely punctuated, with whitish erect pile anteriorly, and with black erect pile on posterior part (Fig. <xref ref-type="fig" rid="F3">3B</xref>). Whitish pile on anterior part of frons inclined along eye. Vertical triangle with black and white pile. Basoflagellomere rounded, reddish brown to dark-brown (Fig. <xref ref-type="fig" rid="F3">3D</xref>). Scutum shining, with white pile of even length, with few scattered black pile of about the same length or slightly longer intermixed. Postalar callus with 0–3 black or yellow bristles. Scutellum margin with 2–4 black or yellow bristly-like pile. Metafemur with only yellow pile. Tibiae in basal 1/3 yellow, apically narrowly and obscurely yellow, with broad <!--PageBreak-->dark ring, tarsi dorsally brown or yellow, with brown segments 4–5 of protarsi, segment 5 of mesotarsi and segments 3–5 of metatarsi. Abdomen oval. All sternites shining. Otherwise as the male.</p><fig id="F4" position="float" orientation="portrait"><label>Figure 4.</label><caption><p>
                  <italic><tp:taxon-name><tp:taxon-name-part taxon-name-part-type="genus" reg="Cheilosia">Cheilosia</tp:taxon-name-part> <tp:taxon-name-part taxon-name-part-type="species" reg="caerulescens">caerulescens</tp:taxon-name-part> <tp:taxon-name-part taxon-name-part-type="subspecies" reg="caerulescens">caerulescens</tp:taxon-name-part></tp:taxon-name></italic> (Meigen). <bold>A</bold> Male, lateral view <bold>B, C</bold> Thorax of male lateral view, variability of composition of pilosity on scutum <bold>D</bold> Female, lateral view.</p></caption><graphic xmlns:xlink="http://www.w3.org/1999/xlink" xlink:href="zookeys-662-137-g004.jpg" position="float" orientation="portrait" xlink:type="simple" id="oo_127903.jpg"/></fig><p>
              <italic>Size</italic>. Body length 6.5–12 mm.</p><!--PageBreak--></tp:treatment-sec><tp:treatment-sec sec-type="material" id="SECID0EODAI"><title>Additional material studied.</title><p>Switzerland 2 ♂, 2 ♀ Zermatt, 1 600–1 700 m, 30.VII.1964 (v.d. Goot; Lucas) [<named-content xmlns:xlink="http://www.w3.org/1999/xlink" content-type="dwc:institutional_code" xlink:type="simple">RMNH</named-content>]; 1 ♂ Zermatt, 30.7.1930 [MNB]; <bold>Italy</bold> 1 ♂, 1 ♀ Italia, Südtirol, W Tubre di Avigna 1 300–1 800 m 6.VII.1988 (Claussen) <!--PageBreak-->[<abbrev xmlns:xlink="http://www.w3.org/1999/xlink" content-type="institution" xlink:title="Institute of Systematics and Ecology of Animals (earlier BIN Biological Institute), Novosibirsk, Russia" id="ABBRID0E4DAI" xlink:type="simple">ISEA</abbrev>], 1 ♂ Stilfserjoch [MNB], 2 ♂ Italia, Alpen, Vinschgau Martelltal, Lyfi-Alm, 2 000–2 500 m, 1.7.1995 (Doczkal) [coll. Doczkal], 1 ♂ Italy, Stelvio Park, Trafoi, 1 900–2 000 m, 20.6.1993 (Ståhls) [<named-content xmlns:xlink="http://www.w3.org/1999/xlink" content-type="dwc:institutional_code" xlink:type="simple">MZH</named-content>]; <bold>France</bold> 1 ♂ ‘Le Lautaret, 4.VIII.26’ [<named-content xmlns:xlink="http://www.w3.org/1999/xlink" content-type="dwc:institutional_code" xlink:type="simple">MNHN</named-content>], 1 ♀ ‘Le Lautaret, 2.VIII.26’ [<named-content xmlns:xlink="http://www.w3.org/1999/xlink" content-type="dwc:institutional_code" xlink:type="simple">MNHN</named-content>], 1 ♂ ‘Le Lautaret, 12.VI.1919’ [<named-content xmlns:xlink="http://www.w3.org/1999/xlink" content-type="dwc:institutional_code" xlink:type="simple">MNHN</named-content>]; <bold>Austria</bold> ‘Wien, Egger’ [MNB]. See also Table <xref ref-type="table" rid="T2">2</xref> for data molecular specimen vouchers also used for morphological study.</p></tp:treatment-sec><tp:treatment-sec sec-type="distribution" id="SECID0E5EAI"><title>Distribution.</title><p>Austria, Belgium, Czech Republic, France, Germany, Great Britain, Italy, Netherlands, Montenegro, Poland, Romania, Spain, Slovakia, Switzerland.</p></tp:treatment-sec><tp:treatment-sec sec-type="remarks" id="SECID0EDFAI"><title>Remarks.</title><p>Color of pile on scutum varies from almost yellow with some black pile to yellow with broad stripe of black pile between wing bases (Fig. <xref ref-type="fig" rid="F4">4B–C</xref>). Color of tarsi varies from dark to mainly yellow (especially in female). Some studied females do not have yellow bristles or bristle-like pile on scutellum hind margin. The color of basoflagellomere varies from dark brown to yellowish brown. We treat the taxon as subspecies until evidence to the contrary is presented.</p></tp:treatment-sec><tp:treatment-sec><!--Section generated to contain objects referenced in tp:taxon-treatment.--><table-wrap id="T2" position="float" orientation="portrait"><label>Table 2.</label><caption><p>Molecular samples with EMBL ENA accession codes.</p></caption><table id="TID0ENJAC" rules="all"><tbody><tr><th rowspan="1" colspan="1">Labcode</th><th rowspan="1" colspan="1">Species</th><th rowspan="1" colspan="1">Locality</th><th rowspan="1" colspan="1">Sex</th><th rowspan="1" colspan="1">EMBL ENA accession</th></tr><tr><td rowspan="1" colspan="1"><named-content xmlns:xlink="http://www.w3.org/1999/xlink" content-type="dwc:institutional_code" xlink:type="simple">MZH</named-content>_Y2067</td><td rowspan="1" colspan="1">
                  <italic><tp:taxon-name><tp:taxon-name-part taxon-name-part-type="genus" reg="Cheilosia">Cheilosia</tp:taxon-name-part> <tp:taxon-name-part taxon-name-part-type="species" reg="albipila">albipila</tp:taxon-name-part></tp:taxon-name></italic> Meigen</td><td rowspan="1" colspan="1">RUSSIA, Caucasus, Krasnodar krai, Guamskoe canyon, 1700m, Kurdzips river area, 20.V.2015, E. Rättel, O. Gerzovsky leg.</td><td rowspan="1" colspan="1">Female</td><td rowspan="1" colspan="1">LT707495</td></tr><tr><td rowspan="1" colspan="1"><named-content xmlns:xlink="http://www.w3.org/1999/xlink" content-type="dwc:institutional_code" xlink:type="simple">MZH</named-content>_Y1274</td><td rowspan="1" colspan="1">
                  <italic><tp:taxon-name><tp:taxon-name-part taxon-name-part-type="genus" reg="Cheilosia">Cheilosia</tp:taxon-name-part> <tp:taxon-name-part taxon-name-part-type="species" reg="albitarsis">albitarsis</tp:taxon-name-part></tp:taxon-name></italic> (Meigen)</td><td rowspan="1" colspan="1">FINLAND, 66941:34004, N: Sibbo, Hindsby, 13.VI.2009, G. Ståhls leg.</td><td rowspan="1" colspan="1">Female</td><td rowspan="1" colspan="1">LT707496</td></tr><tr><td rowspan="1" colspan="1"><named-content xmlns:xlink="http://www.w3.org/1999/xlink" content-type="dwc:institutional_code" xlink:type="simple">MZH</named-content>_Y2053</td><td rowspan="1" colspan="1">
                  <italic><tp:taxon-name><tp:taxon-name-part taxon-name-part-type="genus" reg="Cheilosia">Cheilosia</tp:taxon-name-part> <tp:taxon-name-part taxon-name-part-type="species" reg="caerulescens">caerulescens</tp:taxon-name-part> <tp:taxon-name-part taxon-name-part-type="subspecies" reg="caerulescens">caerulescens</tp:taxon-name-part></tp:taxon-name></italic> (Meigen)</td><td rowspan="1" colspan="1">SWITZERLAND, Valais, nr Simplon Dorf, 1650 m, <named-content xmlns:xlink="http://www.w3.org/1999/xlink" content-type="dwc:verbatimCoordinates" xlink:type="simple"><named-content content-type="geo-json" specific-use="{&#34;type&#34;:&#34;Point&#34;,&#34;coordinates&#34;:[8.040278,46.205278]}" id="NCID0ERRAE" xlink:type="simple">46°12'19"N, 8°02'25"E</named-content></named-content>, 24.IV.2015, G. Ståhls leg.</td><td rowspan="1" colspan="1">Male</td><td rowspan="1" colspan="1">LT707497</td></tr><tr><td rowspan="1" colspan="1"><named-content xmlns:xlink="http://www.w3.org/1999/xlink" content-type="dwc:institutional_code" xlink:type="simple">MZH</named-content>_Y2054</td><td rowspan="1" colspan="1">
                  <italic><tp:taxon-name><tp:taxon-name-part taxon-name-part-type="genus" reg="Cheilosia">Cheilosia</tp:taxon-name-part> <tp:taxon-name-part taxon-name-part-type="species" reg="caerulescens">caerulescens</tp:taxon-name-part> <tp:taxon-name-part taxon-name-part-type="subspecies" reg="caerulescens">caerulescens</tp:taxon-name-part></tp:taxon-name></italic> (Meigen)</td><td rowspan="1" colspan="1">SWITZERLAND, Valais, nr Simplon Dorf, 1650 m, <named-content xmlns:xlink="http://www.w3.org/1999/xlink" content-type="dwc:verbatimCoordinates" xlink:type="simple"><named-content content-type="geo-json" specific-use="{&#34;type&#34;:&#34;Point&#34;,&#34;coordinates&#34;:[8.040278,46.205278]}" id="NCID0E1SAE" xlink:type="simple">46°12'19"N, 8°02'25"E</named-content></named-content>, 24.IV.2015, G. Ståhls leg.</td><td rowspan="1" colspan="1">Male</td><td rowspan="1" colspan="1">LT707498</td></tr><tr><td rowspan="1" colspan="1"><named-content xmlns:xlink="http://www.w3.org/1999/xlink" content-type="dwc:institutional_code" xlink:type="simple">MZH</named-content>_Y2203</td><td rowspan="1" colspan="1">
                  <italic><tp:taxon-name><tp:taxon-name-part taxon-name-part-type="genus" reg="Cheilosia">Cheilosia</tp:taxon-name-part> <tp:taxon-name-part taxon-name-part-type="species" reg="caerulescens">caerulescens</tp:taxon-name-part> <tp:taxon-name-part taxon-name-part-type="subspecies" reg="caerulescens">caerulescens</tp:taxon-name-part></tp:taxon-name></italic> (Meigen)</td><td rowspan="1" colspan="1">SWITZERLAND, Valais, Rossboden, <named-content xmlns:xlink="http://www.w3.org/1999/xlink" content-type="dwc:verbatimCoordinates" xlink:type="simple"><named-content content-type="geo-json" specific-use="{&#34;type&#34;:&#34;Point&#34;,&#34;coordinates&#34;:[8.026283,46.196058]}" id="NCID0EDUAE" xlink:type="simple">46.196058N, 08.026283E</named-content></named-content>, 25.V.2015, 2000m, G. Ståhls leg.</td><td rowspan="1" colspan="1">Male</td><td rowspan="1" colspan="1">LT707499</td></tr><tr><td rowspan="1" colspan="1"><named-content xmlns:xlink="http://www.w3.org/1999/xlink" content-type="dwc:institutional_code" xlink:type="simple">MZH</named-content>_Y2205</td><td rowspan="1" colspan="1">
                  <italic><tp:taxon-name><tp:taxon-name-part taxon-name-part-type="genus" reg="Cheilosia">Cheilosia</tp:taxon-name-part> <tp:taxon-name-part taxon-name-part-type="species" reg="caerulescens">caerulescens</tp:taxon-name-part> <tp:taxon-name-part taxon-name-part-type="subspecies" reg="caerulescens">caerulescens</tp:taxon-name-part></tp:taxon-name></italic> (Meigen)</td><td rowspan="1" colspan="1">SWITZERLAND, Valais, Rossboden, <named-content xmlns:xlink="http://www.w3.org/1999/xlink" content-type="dwc:verbatimCoordinates" xlink:type="simple"><named-content content-type="geo-json" specific-use="{&#34;type&#34;:&#34;Point&#34;,&#34;coordinates&#34;:[8.026283,46.196058]}" id="NCID0EMVAE" xlink:type="simple">46.196058N, 08.026283E</named-content></named-content>, 25.V.2015, 2000m, G. Ståhls leg.</td><td rowspan="1" colspan="1">Male</td><td rowspan="1" colspan="1">LT707500</td></tr><tr><td rowspan="1" colspan="1"><named-content xmlns:xlink="http://www.w3.org/1999/xlink" content-type="dwc:institutional_code" xlink:type="simple">MZH</named-content>_Y2219</td><td rowspan="1" colspan="1">
                  <italic><tp:taxon-name><tp:taxon-name-part taxon-name-part-type="genus" reg="Cheilosia">Cheilosia</tp:taxon-name-part> <tp:taxon-name-part taxon-name-part-type="species" reg="caerulescens">caerulescens</tp:taxon-name-part> <tp:taxon-name-part taxon-name-part-type="subspecies" reg="caerulescens">caerulescens</tp:taxon-name-part></tp:taxon-name></italic> (Meigen)</td><td rowspan="1" colspan="1">SWITZERLAND, Valais, Rossboden, <named-content xmlns:xlink="http://www.w3.org/1999/xlink" content-type="dwc:verbatimCoordinates" xlink:type="simple"><named-content content-type="geo-json" specific-use="{&#34;type&#34;:&#34;Point&#34;,&#34;coordinates&#34;:[8.026283,46.196058]}" id="NCID0EVWAE" xlink:type="simple">46.196058N, 08.026283E</named-content></named-content>, 25.V.2015, 2000m, G. Ståhls leg.</td><td rowspan="1" colspan="1">Male</td><td rowspan="1" colspan="1">LT707501</td></tr><tr><td rowspan="1" colspan="1">CNCDB434_11</td><td rowspan="1" colspan="1">
                  <italic><tp:taxon-name><tp:taxon-name-part taxon-name-part-type="genus" reg="Cheilosia">Cheilosia</tp:taxon-name-part> <tp:taxon-name-part taxon-name-part-type="species" reg="caerulescens">caerulescens</tp:taxon-name-part> <tp:taxon-name-part taxon-name-part-type="subspecies" reg="caerulescens">caerulescens</tp:taxon-name-part></tp:taxon-name></italic> (Meigen)</td><td rowspan="1" colspan="1">FRANCE, Haute, Montagne de Lure Jas de Bailles, 1300 m, C. Kassebeer leg.</td><td rowspan="1" colspan="1">Female</td><td rowspan="1" colspan="1">JN991966</td></tr><tr><td rowspan="1" colspan="1"><named-content xmlns:xlink="http://www.w3.org/1999/xlink" content-type="dwc:institutional_code" xlink:type="simple">MZH</named-content>_Y2137</td><td rowspan="1" colspan="1">
                  <italic><tp:taxon-name><tp:taxon-name-part taxon-name-part-type="genus" reg="Cheilosia">Cheilosia</tp:taxon-name-part> <tp:taxon-name-part taxon-name-part-type="species" reg="derasa">derasa</tp:taxon-name-part></tp:taxon-name></italic> Loew</td><td rowspan="1" colspan="1">SLOVENIA, Triglav NP, <named-content xmlns:xlink="http://www.w3.org/1999/xlink" content-type="dwc:verbatimCoordinates" xlink:type="simple"><named-content content-type="geo-json" specific-use="{&#34;type&#34;:&#34;Point&#34;,&#34;coordinates&#34;:[13.762000,46.303000]}" id="NCID0E1YAE" xlink:type="simple">46.303°N, 13.762°E</named-content></named-content>, 22.VII.2012, 1520–1685m, S.M. Blank coll.</td><td rowspan="1" colspan="1">Female</td><td rowspan="1" colspan="1">LT707508</td></tr><tr><td rowspan="1" colspan="1"><named-content xmlns:xlink="http://www.w3.org/1999/xlink" content-type="dwc:institutional_code" xlink:type="simple">MZH</named-content>_Y2063</td><td rowspan="1" colspan="1">
                  <italic><tp:taxon-name><tp:taxon-name-part taxon-name-part-type="genus" reg="Cheilosia">Cheilosia</tp:taxon-name-part> <tp:taxon-name-part taxon-name-part-type="species" reg="gagatea">gagatea</tp:taxon-name-part></tp:taxon-name></italic> Loew</td><td rowspan="1" colspan="1">SWITZERLAND, Valais, Rossboden, <named-content xmlns:xlink="http://www.w3.org/1999/xlink" content-type="dwc:verbatimCoordinates" xlink:type="simple"><named-content content-type="geo-json" specific-use="{&#34;type&#34;:&#34;Point&#34;,&#34;coordinates&#34;:[8.026283,46.196058]}" id="NCID0E6ZAE" xlink:type="simple">46.196058N, 08.026283E</named-content></named-content>, 25.V.2015, 2000m, G. Ståhls leg.</td><td rowspan="1" colspan="1">Male</td><td rowspan="1" colspan="1">LT707507</td></tr><tr><td rowspan="1" colspan="1"><named-content xmlns:xlink="http://www.w3.org/1999/xlink" content-type="dwc:institutional_code" xlink:type="simple">FSUNS</named-content>_E86</td><td rowspan="1" colspan="1">
                  <italic><tp:taxon-name><tp:taxon-name-part taxon-name-part-type="genus" reg="Cheilosia">Cheilosia</tp:taxon-name-part> <tp:taxon-name-part taxon-name-part-type="species" reg="grisella">grisella</tp:taxon-name-part></tp:taxon-name></italic> Becker</td><td rowspan="1" colspan="1">SWITZERLAND, Valais, nr Simplon Dorf, 1650 m, <named-content xmlns:xlink="http://www.w3.org/1999/xlink" content-type="dwc:verbatimCoordinates" xlink:type="simple"><named-content content-type="geo-json" specific-use="{&#34;type&#34;:&#34;Point&#34;,&#34;coordinates&#34;:[8.040278,46.205278]}" id="NCID0EE2AE" xlink:type="simple">46°12'19"N, 8°02'25"E</named-content></named-content>, 7.VI.2013, A. Vujic leg.</td><td rowspan="1" colspan="1">Female</td><td rowspan="1" colspan="1">LT707510</td></tr><tr><td rowspan="1" colspan="1"><named-content xmlns:xlink="http://www.w3.org/1999/xlink" content-type="dwc:institutional_code" xlink:type="simple">MZH</named-content>_G445</td><td rowspan="1" colspan="1">
                  <italic><tp:taxon-name><tp:taxon-name-part taxon-name-part-type="genus" reg="Cheilosia">Cheilosia</tp:taxon-name-part> <tp:taxon-name-part taxon-name-part-type="species" reg="hercyniae">hercyniae</tp:taxon-name-part></tp:taxon-name></italic> Loew</td><td rowspan="1" colspan="1">MONTENEGRO, Durmitor, 1997, A. Vujic leg.</td><td rowspan="1" colspan="1">Female</td><td rowspan="1" colspan="1">AY533355</td></tr><tr><td rowspan="1" colspan="1"><named-content xmlns:xlink="http://www.w3.org/1999/xlink" content-type="dwc:institutional_code" xlink:type="simple">MZH</named-content>_Y2048</td><td rowspan="1" colspan="1">
                  <italic><tp:taxon-name><tp:taxon-name-part taxon-name-part-type="genus" reg="Cheilosia">Cheilosia</tp:taxon-name-part> <tp:taxon-name-part taxon-name-part-type="species" reg="impudens">impudens</tp:taxon-name-part></tp:taxon-name></italic> Becker</td><td rowspan="1" colspan="1">SWITZERLAND, Valais, nr Simplon Dorf, 1650 m, <named-content xmlns:xlink="http://www.w3.org/1999/xlink" content-type="dwc:verbatimCoordinates" xlink:type="simple"><named-content content-type="geo-json" specific-use="{&#34;type&#34;:&#34;Point&#34;,&#34;coordinates&#34;:[8.040278,46.205278]}" id="NCID0EF4AE" xlink:type="simple">46°12'19"N, 8°02'25"E</named-content></named-content>, 24.IV.2015, G. Ståhls leg.</td><td rowspan="1" colspan="1">Male</td><td rowspan="1" colspan="1">LT707502</td></tr><tr><td rowspan="1" colspan="1"><named-content xmlns:xlink="http://www.w3.org/1999/xlink" content-type="dwc:institutional_code" xlink:type="simple">FSUNS</named-content>_E87</td><td rowspan="1" colspan="1">
                  <italic><tp:taxon-name><tp:taxon-name-part taxon-name-part-type="genus" reg="Cheilosia">Cheilosia</tp:taxon-name-part> <tp:taxon-name-part taxon-name-part-type="species" reg="insignis">insignis</tp:taxon-name-part></tp:taxon-name></italic> Loew</td><td rowspan="1" colspan="1">SERBIA, Tara, Brusnica, 27-IV.2012, Vujić A., Radenković, S., Likov, L. leg.</td><td rowspan="1" colspan="1">Female</td><td rowspan="1" colspan="1">LT707512</td></tr><tr><td rowspan="1" colspan="1"><named-content xmlns:xlink="http://www.w3.org/1999/xlink" content-type="dwc:institutional_code" xlink:type="simple">MZH</named-content>_G367</td><td rowspan="1" colspan="1">
                  <italic><tp:taxon-name><tp:taxon-name-part taxon-name-part-type="genus" reg="Cheilosia">Cheilosia</tp:taxon-name-part> <tp:taxon-name-part taxon-name-part-type="species" reg="kerteszi">kerteszi</tp:taxon-name-part></tp:taxon-name></italic> (Szilady)</td><td rowspan="1" colspan="1">MONTENEGRO, Durmitor, 1997, A. Vujic leg.</td><td rowspan="1" colspan="1">Male</td><td rowspan="1" colspan="1">AY533344</td></tr><tr><td rowspan="1" colspan="1"><named-content xmlns:xlink="http://www.w3.org/1999/xlink" content-type="dwc:institutional_code" xlink:type="simple">MZH</named-content>_Y2045</td><td rowspan="1" colspan="1">
                  <italic><tp:taxon-name><tp:taxon-name-part taxon-name-part-type="genus" reg="Cheilosia">Cheilosia</tp:taxon-name-part> <tp:taxon-name-part taxon-name-part-type="species" reg="laeviseta">laeviseta</tp:taxon-name-part></tp:taxon-name></italic> Claussen</td><td rowspan="1" colspan="1">SWITZERLAND, Valais, Rossboden, <named-content xmlns:xlink="http://www.w3.org/1999/xlink" content-type="dwc:verbatimCoordinates" xlink:type="simple"><named-content content-type="geo-json" specific-use="{&#34;type&#34;:&#34;Point&#34;,&#34;coordinates&#34;:[8.026283,46.196058]}" id="NCID0EDAAG" xlink:type="simple">46.196058N, 08.026283E</named-content></named-content>, 25.V.2015, 2000m, G. Ståhls leg.</td><td rowspan="1" colspan="1">Male</td><td rowspan="1" colspan="1">LT707505</td></tr><tr><td rowspan="1" colspan="1"><named-content xmlns:xlink="http://www.w3.org/1999/xlink" content-type="dwc:institutional_code" xlink:type="simple">MZH</named-content>_Y2099</td><td rowspan="1" colspan="1">
                  <italic><tp:taxon-name><tp:taxon-name-part taxon-name-part-type="genus" reg="Chelosia">Chelosia</tp:taxon-name-part> <tp:taxon-name-part taxon-name-part-type="species" reg="longula">longula</tp:taxon-name-part></tp:taxon-name></italic> (Zetterstedt)</td><td rowspan="1" colspan="1">FINLAND, 69745:35305, Sb: Kuopio, Kolmisoppi, 19.VIII.2015, G. Ståhls &amp; E. Rättel leg.</td><td rowspan="1" colspan="1">Female</td><td rowspan="1" colspan="1">LT707514</td></tr><tr><td rowspan="1" colspan="1"><named-content xmlns:xlink="http://www.w3.org/1999/xlink" content-type="dwc:institutional_code" xlink:type="simple">MZH</named-content>_jka 05–00793</td><td rowspan="1" colspan="1">
                  <italic><tp:taxon-name><tp:taxon-name-part taxon-name-part-type="genus" reg="Cheilosia">Cheilosia</tp:taxon-name-part> <tp:taxon-name-part taxon-name-part-type="species" reg="nigripes">nigripes</tp:taxon-name-part></tp:taxon-name></italic> (Meigen)</td><td rowspan="1" colspan="1">FINLAND, Kesälahti, Pivanka, 12.VI.2005, J. Kahanpää leg.</td><td rowspan="1" colspan="1">Female</td><td rowspan="1" colspan="1">BOLD process ID FIDIP2504–12</td></tr><tr><td rowspan="1" colspan="1"><named-content xmlns:xlink="http://www.w3.org/1999/xlink" content-type="dwc:institutional_code" xlink:type="simple">FSUNS</named-content>_E83</td><td rowspan="1" colspan="1">
                  <italic><tp:taxon-name><tp:taxon-name-part taxon-name-part-type="genus" reg="Cheilosia">Cheilosia</tp:taxon-name-part> <tp:taxon-name-part taxon-name-part-type="species" reg="nivalis">nivalis</tp:taxon-name-part></tp:taxon-name></italic> Becker</td><td rowspan="1" colspan="1">SWITZERLAND, Valais, nr Simplon Dorf, 1650 m, <named-content xmlns:xlink="http://www.w3.org/1999/xlink" content-type="dwc:verbatimCoordinates" xlink:type="simple"><named-content content-type="geo-json" specific-use="{&#34;type&#34;:&#34;Point&#34;,&#34;coordinates&#34;:[8.040278,46.205278]}" id="NCID0EADAG" xlink:type="simple">46°12'19"N, 8°02'25"E</named-content></named-content>, 7.VI.2013, A. Vujic leg.</td><td rowspan="1" colspan="1">Male</td><td rowspan="1" colspan="1">LT707509</td></tr><tr><td rowspan="1" colspan="1"><named-content xmlns:xlink="http://www.w3.org/1999/xlink" content-type="dwc:institutional_code" xlink:type="simple">MZH</named-content>_Y2061</td><td rowspan="1" colspan="1">
                  <italic><tp:taxon-name><tp:taxon-name-part taxon-name-part-type="genus" reg="Cheilosia">Cheilosia</tp:taxon-name-part> <tp:taxon-name-part taxon-name-part-type="species" reg="pedemontana">pedemontana</tp:taxon-name-part></tp:taxon-name></italic> Rondani</td><td rowspan="1" colspan="1">SWITZERLAND, Valais, Rossboden, <named-content xmlns:xlink="http://www.w3.org/1999/xlink" content-type="dwc:verbatimCoordinates" xlink:type="simple"><named-content content-type="geo-json" specific-use="{&#34;type&#34;:&#34;Point&#34;,&#34;coordinates&#34;:[8.026283,46.196058]}" id="NCID0EFEAG" xlink:type="simple">46.196058N, 08.026283E</named-content></named-content>, 25.V.2015, 2000m, G. Ståhls leg.</td><td rowspan="1" colspan="1">Male</td><td rowspan="1" colspan="1">LT707504</td></tr><tr><td rowspan="1" colspan="1"><named-content xmlns:xlink="http://www.w3.org/1999/xlink" content-type="dwc:institutional_code" xlink:type="simple">FSUNS</named-content>_E84</td><td rowspan="1" colspan="1">
                  <italic><tp:taxon-name><tp:taxon-name-part taxon-name-part-type="genus" reg="Cheilosia">Cheilosia</tp:taxon-name-part> <tp:taxon-name-part taxon-name-part-type="species" reg="personata">personata</tp:taxon-name-part></tp:taxon-name></italic> Loew</td><td rowspan="1" colspan="1">SWITZERLAND, Valais, nr Simplon Dorf, 1650 m, <named-content xmlns:xlink="http://www.w3.org/1999/xlink" content-type="dwc:verbatimCoordinates" xlink:type="simple"><named-content content-type="geo-json" specific-use="{&#34;type&#34;:&#34;Point&#34;,&#34;coordinates&#34;:[8.040278,46.205278]}" id="NCID0EKFAG" xlink:type="simple">46°12'19"N, 8°02'25"E</named-content></named-content>, 7.VI.2013, A. Vujic leg.</td><td rowspan="1" colspan="1">Male</td><td rowspan="1" colspan="1">LT707511</td></tr><tr><td rowspan="1" colspan="1"><named-content xmlns:xlink="http://www.w3.org/1999/xlink" content-type="dwc:institutional_code" xlink:type="simple">MZH</named-content>_Y2059</td><td rowspan="1" colspan="1">
                  <italic><tp:taxon-name><tp:taxon-name-part taxon-name-part-type="genus" reg="Cheilosia">Cheilosia</tp:taxon-name-part> <tp:taxon-name-part taxon-name-part-type="species" reg="pubera">pubera</tp:taxon-name-part></tp:taxon-name></italic> (Zetterstedt)</td><td rowspan="1" colspan="1">FINLAND, Rantasalmi 30.V.2015, E. Rättel leg.</td><td rowspan="1" colspan="1">Female</td><td rowspan="1" colspan="1">LT707506</td></tr><tr><td rowspan="1" colspan="1"><named-content xmlns:xlink="http://www.w3.org/1999/xlink" content-type="dwc:institutional_code" xlink:type="simple">MZH</named-content>_Y1874</td><td rowspan="1" colspan="1">
                  <italic><tp:taxon-name><tp:taxon-name-part taxon-name-part-type="genus" reg="Cheilosia">Cheilosia</tp:taxon-name-part> <tp:taxon-name-part taxon-name-part-type="species" reg="sibirica">sibirica</tp:taxon-name-part></tp:taxon-name></italic> Becker</td><td rowspan="1" colspan="1">RUSSIA, Altay, Teletskoe lake area, <named-content xmlns:xlink="http://www.w3.org/1999/xlink" content-type="dwc:verbatimCoordinates" xlink:type="simple"><named-content content-type="geo-json" specific-use="{&#34;type&#34;:&#34;Point&#34;,&#34;coordinates&#34;:[87.318364,51.791528]}" id="NCID0ELHAG" xlink:type="simple">51°47'29.502N, 87°19'06.11E</named-content></named-content>, 23–25.VI.2013, G. Ståhls leg.</td><td rowspan="1" colspan="1">Female</td><td rowspan="1" colspan="1">LT707513</td></tr><tr><td rowspan="1" colspan="1"><named-content xmlns:xlink="http://www.w3.org/1999/xlink" content-type="dwc:institutional_code" xlink:type="simple">MZH</named-content>_Y2066</td><td rowspan="1" colspan="1">
                  <italic><tp:taxon-name><tp:taxon-name-part taxon-name-part-type="genus" reg="Cheilosia">Cheilosia</tp:taxon-name-part> <tp:taxon-name-part taxon-name-part-type="species" reg="schnabli">schnabli</tp:taxon-name-part></tp:taxon-name></italic> Becker</td><td rowspan="1" colspan="1">RUSSIA, Caucasus, Krasnodar krai, near Apscheronsk, 700m, 20.V.2015, E. Rättel leg.</td><td rowspan="1" colspan="1">Male</td><td rowspan="1" colspan="1">LT707517</td></tr><tr><td rowspan="1" colspan="1"><named-content xmlns:xlink="http://www.w3.org/1999/xlink" content-type="dwc:institutional_code" xlink:type="simple">MZH</named-content>_Y1960</td><td rowspan="1" colspan="1">
                  <italic><tp:taxon-name><tp:taxon-name-part taxon-name-part-type="genus" reg="Cheilosia">Cheilosia</tp:taxon-name-part> <tp:taxon-name-part taxon-name-part-type="species" reg="scutellata">scutellata</tp:taxon-name-part></tp:taxon-name></italic> (Fallén)</td><td rowspan="1" colspan="1">SPAIN, Grazalema NP, <named-content xmlns:xlink="http://www.w3.org/1999/xlink" content-type="dwc:verbatimCoordinates" xlink:type="simple"><named-content content-type="geo-json" specific-use="{&#34;type&#34;:&#34;Point&#34;,&#34;coordinates&#34;:[-5.335000,36.717500]}" id="NCID0EMJAG" xlink:type="simple">36°43'03"N, 5°20'06"W</named-content></named-content>, nr puerto Los Alamillos, 800m, 14.VI.2014, G. Ståhls leg.</td><td rowspan="1" colspan="1">Male</td><td rowspan="1" colspan="1">LT707516</td></tr><tr><td rowspan="1" colspan="1"><named-content xmlns:xlink="http://www.w3.org/1999/xlink" content-type="dwc:institutional_code" xlink:type="simple">MZH</named-content>_Y1962</td><td rowspan="1" colspan="1">
                  <italic><tp:taxon-name><tp:taxon-name-part taxon-name-part-type="genus" reg="Cheilosia">Cheilosia</tp:taxon-name-part> <tp:taxon-name-part taxon-name-part-type="species" reg="soror">soror</tp:taxon-name-part></tp:taxon-name></italic> (Zetterstedt)</td><td rowspan="1" colspan="1">GREECE, Samos island, <named-content xmlns:xlink="http://www.w3.org/1999/xlink" content-type="dwc:verbatimCoordinates" xlink:type="simple"><named-content content-type="geo-json" specific-use="{&#34;type&#34;:&#34;Point&#34;,&#34;coordinates&#34;:[26.823533,37.788550]}" id="NCID0ERKAG" xlink:type="simple">37°47.313N, 26°49.412E</named-content></named-content>, 173m, nr Manolates, 14.V.2010, G. Ståhls leg.</td><td rowspan="1" colspan="1">Male</td><td rowspan="1" colspan="1">LT707515</td></tr><tr><td rowspan="1" colspan="1"><named-content xmlns:xlink="http://www.w3.org/1999/xlink" content-type="dwc:institutional_code" xlink:type="simple">MZH</named-content>_Y2049</td><td rowspan="1" colspan="1">
                  <italic><tp:taxon-name><tp:taxon-name-part taxon-name-part-type="genus" reg="Cheilosia">Cheilosia</tp:taxon-name-part> <tp:taxon-name-part taxon-name-part-type="species" reg="vicina">vicina</tp:taxon-name-part></tp:taxon-name></italic> (Zetterstedt)</td><td rowspan="1" colspan="1">SWITZERLAND, Valais, nr Simplon Dorf, 1650 m, <named-content xmlns:xlink="http://www.w3.org/1999/xlink" content-type="dwc:verbatimCoordinates" xlink:type="simple"><named-content content-type="geo-json" specific-use="{&#34;type&#34;:&#34;Point&#34;,&#34;coordinates&#34;:[8.040278,46.205278]}" id="NCID0EWLAG" xlink:type="simple">46°12'19"N, 8°02'25"E</named-content></named-content>, 24.IV.2015, G. Ståhls leg.</td><td rowspan="1" colspan="1">Male</td><td rowspan="1" colspan="1">LT707503</td></tr><tr><td rowspan="1" colspan="1"><named-content xmlns:xlink="http://www.w3.org/1999/xlink" content-type="dwc:institutional_code" xlink:type="simple">MZH</named-content>_Y1657</td><td rowspan="1" colspan="1">
                  <tp:taxon-name><tp:taxon-name-part taxon-name-part-type="genus" reg="Pelecocera">Pelecocera</tp:taxon-name-part> (<tp:taxon-name-part taxon-name-part-type="subgenus" reg="Chamaesyrphus">Chamaesyrphus</tp:taxon-name-part>) <tp:taxon-name-part taxon-name-part-type="species" reg="scaevoides">scaevoides</tp:taxon-name-part></tp:taxon-name> (Fallén)</td><td rowspan="1" colspan="1">FINLAND, N: Raseborg, Ekenäs, 14.VIII.2012, G. Ståhls &amp; E. Rättel leg.</td><td rowspan="1" colspan="1">Female</td><td rowspan="1" colspan="1">AY533320</td></tr><tr><td rowspan="1" colspan="1"><named-content xmlns:xlink="http://www.w3.org/1999/xlink" content-type="dwc:institutional_code" xlink:type="simple">MZH</named-content>_Y1973</td><td rowspan="1" colspan="1">
                  <italic><tp:taxon-name><tp:taxon-name-part taxon-name-part-type="genus" reg="Ferdinandea">Ferdinandea</tp:taxon-name-part> <tp:taxon-name-part taxon-name-part-type="species" reg="ruficornis">ruficornis</tp:taxon-name-part></tp:taxon-name></italic> (Fabricius)</td><td rowspan="1" colspan="1">RUSSIA, Primorsk region, Sikhote-Alin reserve, nr Khanov camp, <named-content xmlns:xlink="http://www.w3.org/1999/xlink" content-type="dwc:verbatimCoordinates" xlink:type="simple"><named-content content-type="geo-json" specific-use="{&#34;type&#34;:&#34;Point&#34;,&#34;coordinates&#34;:[136.336944,44.903333]}" id="NCID0E1NAG" xlink:type="simple">44°53'72"N, 136°20'13"E</named-content></named-content>, 1.IX.2014, G. Ståhls &amp; E. Rättel leg.</td><td rowspan="1" colspan="1">Female</td><td rowspan="1" colspan="1">LT707518</td></tr></tbody></table></table-wrap></tp:treatment-sec><ref-list><ref id="B10"><mixed-citation xmlns:xlink="http://www.w3.org/1999/xlink" xlink:type="simple">
          <person-group><name name-style="western"><surname>Becker</surname><given-names>T</given-names></name></person-group> (<year>1894</year>) <article-title>Revision der Gattung <italic><tp:taxon-name><tp:taxon-name-part taxon-name-part-type="genus">Chilosia</tp:taxon-name-part></tp:taxon-name></italic> Meigen</article-title>. <source>Nova Acta der Kaiserlichen Leop.-Carol</source>. <publisher-name>Deutschen Akademie der Naturforschung</publisher-name> <volume>LXII</volume>(<issue>3</issue>): <fpage>154</fpage>–<lpage>521</lpage>.</mixed-citation></ref><ref id="B34"><mixed-citation xmlns:xlink="http://www.w3.org/1999/xlink" xlink:type="simple">
          <person-group><name name-style="western"><surname>Sack</surname><given-names>P</given-names></name></person-group> (<year>1932</year>) <article-title><tp:taxon-name><tp:taxon-name-part taxon-name-part-type="family">Syrphidae</tp:taxon-name-part></tp:taxon-name></article-title>. In: <person-group><name name-style="western"><surname>Lindner</surname><given-names>E</given-names></name></person-group> (<role>Ed.</role>) <source>Die Fliegen der Palaearktishen region</source>, <size units="page">451 pp</size>.</mixed-citation></ref><ref id="B43"><mixed-citation xmlns:xlink="http://www.w3.org/1999/xlink" xlink:type="simple">
          <person-group><name name-style="western"><surname>Šuster</surname><given-names>PM</given-names></name></person-group> (<year>1959</year>) <source><tp:taxon-name><tp:taxon-name-part taxon-name-part-type="order">Diptera</tp:taxon-name-part></tp:taxon-name>, <tp:taxon-name><tp:taxon-name-part taxon-name-part-type="family">Syrphidae</tp:taxon-name-part></tp:taxon-name>. In: Fauna Republicii Populare Romine. <tp:taxon-name><tp:taxon-name-part taxon-name-part-type="class">Insecta</tp:taxon-name-part></tp:taxon-name>, vol. 11, fasc. 3.</source> <publisher-name>Bucarest</publisher-name>, <publisher-loc>Academiei Republikii Populare Romine</publisher-loc>, <size units="page">286 pp</size>.</mixed-citation></ref><ref id="B35"><mixed-citation xmlns:xlink="http://www.w3.org/1999/xlink" xlink:type="simple">
          <person-group><name name-style="western"><surname>Séguy</surname><given-names>E</given-names></name></person-group> (<year>1961</year>) <article-title>Diptères syrphides de l’Europe occidentale.</article-title> <source>Mémoires du Muséum d’Histoire Naturelle, série A, Zoologie,</source> <volume>23</volume>: <fpage>1</fpage>–<lpage>248</lpage>.</mixed-citation></ref><ref id="B48"><mixed-citation xmlns:xlink="http://www.w3.org/1999/xlink" xlink:type="simple">
          <person-group><name name-style="western"><surname>van der Goot</surname><given-names>VS</given-names></name></person-group> (<year>1981</year>) <source>De zweefvliegen van Noordwest-Europa en Europees Rusland, in het bijzonder van de Benelux.</source> <publisher-name>Koninklijke Nederlandse Natuurhistorische Vereniging</publisher-name>, <publisher-loc>Hoogwoud</publisher-loc>, <size units="page">275 pp</size>.</mixed-citation></ref><ref id="B25"><mixed-citation xmlns:xlink="http://www.w3.org/1999/xlink" xlink:type="simple">
          <person-group><name name-style="western"><surname>Marcos García</surname><given-names>MA</given-names></name></person-group> (<year>1985</year>) <article-title>Contribución al conocimiento de la sirfidofauna del Pirineo del Alto Aragón. I (<tp:taxon-name><tp:taxon-name-part taxon-name-part-type="order">Diptera</tp:taxon-name-part></tp:taxon-name>, <tp:taxon-name><tp:taxon-name-part taxon-name-part-type="family">Syrphidae</tp:taxon-name-part></tp:taxon-name>).</article-title> <source>Boletim da Sociedade Portugesa de Entomologia</source> <volume>1</volume>: <fpage>511</fpage>–<lpage>520</lpage>.</mixed-citation></ref><ref id="B14"><mixed-citation xmlns:xlink="http://www.w3.org/1999/xlink" xlink:type="simple">
          <person-group><name name-style="western"><surname>Čepelák</surname><given-names>J</given-names></name></person-group> (<year>1986</year>) <article-title><tp:taxon-name><tp:taxon-name-part taxon-name-part-type="family">Syrphidae</tp:taxon-name-part></tp:taxon-name></article-title>. In: <person-group><name name-style="western"><surname>Čepelák</surname><given-names>J</given-names></name></person-group> (<role>Ed.</role>) <source><tp:taxon-name><tp:taxon-name-part taxon-name-part-type="order">Diptera</tp:taxon-name-part></tp:taxon-name> Slovenska, II (<tp:taxon-name><tp:taxon-name-part taxon-name-part-type="suborder">Cyclorrhapha</tp:taxon-name-part></tp:taxon-name>)</source>, <publisher-name>Veda</publisher-name>, <publisher-loc>Bratislava</publisher-loc>, <fpage>36</fpage>–<lpage>87</lpage>.</mixed-citation></ref><ref id="B42"><mixed-citation xmlns:xlink="http://www.w3.org/1999/xlink" xlink:type="simple">
          <person-group><name name-style="western"><surname>Šimić</surname><given-names>S</given-names></name></person-group> (<year>1987</year>) <article-title><tp:taxon-name><tp:taxon-name-part taxon-name-part-type="family">Syrphidae</tp:taxon-name-part></tp:taxon-name> (<tp:taxon-name><tp:taxon-name-part taxon-name-part-type="class">Insecta</tp:taxon-name-part></tp:taxon-name>, <tp:taxon-name><tp:taxon-name-part taxon-name-part-type="order">Diptera</tp:taxon-name-part></tp:taxon-name>). Biogeografska i ekološka analiza faune osolikih muva Durmitora sa osvrtom na faunu osolikih muva Crne Gore <tp:taxon-name><tp:taxon-name-part taxon-name-part-type="family">Syrphidae</tp:taxon-name-part></tp:taxon-name> (<tp:taxon-name><tp:taxon-name-part taxon-name-part-type="class">Insecta</tp:taxon-name-part></tp:taxon-name>, <tp:taxon-name><tp:taxon-name-part taxon-name-part-type="order">Diptera</tp:taxon-name-part></tp:taxon-name>). [A biogeographical and ecological analyses of the hoverflies of Durmitor with a survey of the hoverflies of Montenegro]</article-title>. In: <person-group><name name-style="western"><surname>Nonveiller</surname><given-names>G</given-names></name></person-group> et al. (<role>Eds</role>) <source>Fauna Durmitora, sv.2, CANU Posebna izdanja 21. Odeljene prirodnih nauka. Sveska13</source>. <publisher-loc>Titograd</publisher-loc>, <fpage>11</fpage>–<lpage>154</lpage>. [In Serbian]</mixed-citation></ref><ref id="B13"><mixed-citation xmlns:xlink="http://www.w3.org/1999/xlink" xlink:type="simple">
          <person-group><name name-style="western"><surname>Brădescu</surname><given-names>V</given-names></name></person-group> (<year>1991</year>) <article-title>Syrphides (<tp:taxon-name><tp:taxon-name-part taxon-name-part-type="order">Diptera</tp:taxon-name-part></tp:taxon-name>, <tp:taxon-name><tp:taxon-name-part taxon-name-part-type="family">Syrphidae</tp:taxon-name-part></tp:taxon-name>) de Roumanie.</article-title> <source>Travaux du Muséum d’Histoire Naturelle “Grigore Antipa”</source> <volume>31</volume>: <fpage>7</fpage>–<lpage>83</lpage>. [In Romanian]</mixed-citation></ref><ref id="B41"><mixed-citation xmlns:xlink="http://www.w3.org/1999/xlink" xlink:type="simple">
          <person-group><name name-style="western"><surname>Stuke</surname><given-names>J-H</given-names></name></person-group> (<year>2000</year>) <article-title>Phylogenetische Rekonstruktion der Verwandtschaftsbeziehungen innerhalb der Gattung <italic><tp:taxon-name><tp:taxon-name-part taxon-name-part-type="genus">Cheilosia</tp:taxon-name-part></tp:taxon-name></italic> Meigen, 1822 anhand der Larvenstadien (<tp:taxon-name><tp:taxon-name-part taxon-name-part-type="order">Diptera</tp:taxon-name-part></tp:taxon-name>: <tp:taxon-name><tp:taxon-name-part taxon-name-part-type="family">Syrphidae</tp:taxon-name-part></tp:taxon-name>) [Phylogenetic relationships within the genus <italic><tp:taxon-name><tp:taxon-name-part taxon-name-part-type="genus">Cheilosia</tp:taxon-name-part></tp:taxon-name></italic> Meigen, 1822, as evidenced by the larval stages (<tp:taxon-name><tp:taxon-name-part taxon-name-part-type="order">Diptera</tp:taxon-name-part></tp:taxon-name>: <tp:taxon-name><tp:taxon-name-part taxon-name-part-type="family">Syrphidae</tp:taxon-name-part></tp:taxon-name>)]</article-title>. <source>Studia Dipterologica</source> <volume>Supplement 8</volume>, <size units="page">118 pp</size>.</mixed-citation></ref><ref id="B31"><mixed-citation xmlns:xlink="http://www.w3.org/1999/xlink" xlink:type="simple">
          <person-group><name name-style="western"><surname>Reemer</surname><given-names>M</given-names></name><name name-style="western"><surname>Renema</surname><given-names>W</given-names></name><name name-style="western"><surname>van Steenis</surname><given-names>W</given-names></name><name name-style="western"><surname>Zeegers</surname><given-names>T</given-names></name><name name-style="western"><surname>Barendregt</surname><given-names>A</given-names></name><name name-style="western"><surname>Smit</surname><given-names>JT</given-names></name><name name-style="western"><surname>van Veen</surname><given-names>M</given-names></name><name name-style="western"><surname>van Steenis</surname><given-names>J</given-names></name><name name-style="western"><surname>van der Leij</surname><given-names>L</given-names></name></person-group> (<year>2009</year>) <article-title>De Nederlandse zweefvliegen (<tp:taxon-name><tp:taxon-name-part taxon-name-part-type="order">Diptera</tp:taxon-name-part></tp:taxon-name>: <tp:taxon-name><tp:taxon-name-part taxon-name-part-type="family">Syrphidae</tp:taxon-name-part></tp:taxon-name>).</article-title> <source>Nederlandse Fauna</source> <volume>8</volume>: <fpage>1</fpage>–<lpage>442</lpage>.</mixed-citation></ref><ref id="B2"><mixed-citation xmlns:xlink="http://www.w3.org/1999/xlink" xlink:type="simple">
          <person-group><name name-style="western"><surname>Ball</surname><given-names>S</given-names></name><name name-style="western"><surname>Morris</surname><given-names>R</given-names></name><name name-style="western"><surname>Rotheray</surname><given-names>G</given-names></name><name name-style="western"><surname>Watt</surname><given-names>K</given-names></name></person-group> (<year>2011</year>) <source>Atlas of the Hoverflies of Great Britain <tp:taxon-name><tp:taxon-name-part taxon-name-part-type="order">Diptera</tp:taxon-name-part></tp:taxon-name>, <tp:taxon-name><tp:taxon-name-part taxon-name-part-type="family">Syrphidae</tp:taxon-name-part></tp:taxon-name>).</source> <publisher-name>Wallingford</publisher-name>, <publisher-loc>Biological Records Centre</publisher-loc>, <size units="page">183 pp</size>.</mixed-citation></ref><ref id="B49"><mixed-citation xmlns:xlink="http://www.w3.org/1999/xlink" xlink:type="simple">
          <person-group><name name-style="western"><surname>Vujić</surname><given-names>A</given-names></name></person-group> (<year>1996</year>) <source>Genus <italic><tp:taxon-name><tp:taxon-name-part taxon-name-part-type="genus">Cheilosia</tp:taxon-name-part></tp:taxon-name></italic> Meigen and related genera (<tp:taxon-name><tp:taxon-name-part taxon-name-part-type="order">Diptera</tp:taxon-name-part></tp:taxon-name>, <tp:taxon-name><tp:taxon-name-part taxon-name-part-type="family">Syrphidae</tp:taxon-name-part></tp:taxon-name>) on the Balkan peninsula.</source> <publisher-name>Matica srpska</publisher-name>, <publisher-loc>Novi Sad</publisher-loc>, <size units="page">196 pp</size>.</mixed-citation></ref><ref id="B11"><mixed-citation xmlns:xlink="http://www.w3.org/1999/xlink" xlink:type="simple">
          <person-group><name name-style="western"><surname>Becker</surname><given-names>T</given-names></name></person-group> (<year>1902</year>) <article-title>Die Meigen’schen Typen der Gattung <italic><tp:taxon-name><tp:taxon-name-part taxon-name-part-type="genus">Chilosia</tp:taxon-name-part></tp:taxon-name></italic> Meig. in Paris.</article-title> <source>Zeitschrift systematische Hymenopterologie und Dipterologie</source> <volume>2</volume>: <fpage>350</fpage>–<lpage>355</lpage>.</mixed-citation></ref></ref-list></tp:taxon-treatment>
