# Supplementary material for: Taxonomic review of the Palaearctic species of the Cheilosia caerulescens-group (Diptera, Syrphidae)
Source: Zookeys. 2017 Mar 22;(662):137–71. doi: 10.3897/zookeys.662.11267 (PMC5539700; doi:10.3897/zookeys.662.11267)
Supplement: XML Treatment for Cheilosia circassica [file zookeys.662.11267-treatment4.xml]

<!DOCTYPE tp:taxon-treatment
  PUBLIC "-//TaxonX//DTD Taxonomic Treatment Publishing DTD v0 20100105//EN" "tax-treatment-NSO.dtd">
<tp:taxon-treatment xmlns:tp="http://www.plazi.org/taxpub"><tp:treatment-meta><kwd-group><label>Taxon classification</label><kwd><named-content xmlns:xlink="http://www.w3.org/1999/xlink" content-type="kingdom">Animalia</named-content></kwd><kwd><named-content xmlns:xlink="http://www.w3.org/1999/xlink" content-type="order">Diptera</named-content></kwd><kwd><named-content xmlns:xlink="http://www.w3.org/1999/xlink" content-type="family">Syrphidae</named-content></kwd></kwd-group><mixed-citation publication-type="journal"><person-group><name><surname>Ståhls</surname><given-names>Gunilla</given-names></name><name><surname>Barkalov</surname><given-names>Anatolij V.</given-names></name></person-group><article-title>Taxonomic review of the Palaearctic species of the <italic><tp:taxon-name><tp:taxon-name-part taxon-name-part-type="genus" reg="Cheilosia">Cheilosia</tp:taxon-name-part> <tp:taxon-name-part taxon-name-part-type="species" reg="caerulescens">caerulescens</tp:taxon-name-part></tp:taxon-name></italic>-group (<tp:taxon-name><tp:taxon-name-part taxon-name-part-type="order">Diptera</tp:taxon-name-part></tp:taxon-name>, <tp:taxon-name><tp:taxon-name-part taxon-name-part-type="family">Syrphidae</tp:taxon-name-part></tp:taxon-name>)</article-title><source>Zookeys</source><day>22</day><month>3</month><year>2017</year><volume>2017</volume><issue>662</issue><fpage>137</fpage><lpage>171</lpage><pub-id pub-id-type="doi">10.3897/zookeys.662.11267</pub-id></mixed-citation></tp:treatment-meta><tp:nomenclature><tp:taxon-name>
              <tp:taxon-name-part taxon-name-part-type="genus" reg="Cheilosia">Cheilosia</tp:taxon-name-part>
              <tp:taxon-name-part taxon-name-part-type="species" reg="circassica">circassica</tp:taxon-name-part>
              <object-id xmlns:xlink="http://www.w3.org/1999/xlink" content-type="zoobank" xlink:type="simple">http://zoobank.org/A9BCD04B-A7D9-48A5-A8C3-8B479858A16A</object-id>
            </tp:taxon-name><tp:taxon-status xmlns:xlink="http://www.w3.org/1999/xlink" xlink:type="simple">sp. n.</tp:taxon-status><xref ref-type="fig" rid="F6">Fig. 6</xref><!--PageBreak--><!--PageBreak--><!--PageBreak--></tp:nomenclature><tp:treatment-sec sec-type="type material" id="SECID0E3MAI"><title>Type material studied.</title><p>Holotype, ♂, pinned, with genitalia dissected in microvial, in <named-content xmlns:xlink="http://www.w3.org/1999/xlink" content-type="dwc:institutional_code" xlink:type="simple">ZIN</named-content>. The holotype is labelled: ‘Teberdinskij zapov., okr. Usad’by, Kavkaz, Gorodkov, 9.VII.[1]968’, ‘g. Mal. Khatipara, verch. granitsa lesa, 2400 m’, ‘subalpinskij lug’ [Teberdinskii reserve, mountain Malaia Khatipara, close to border forest, 2400 m, subalpine meadow] [North Caucasus, Karastschaevo-Tscherkessia].</p><p>Paratype, 1 ♂, Teberdinskij reserve, mountain Malaia Khatipara, 1400–2000 m 14.VII.1982 (Lukashova) (<abbrev xmlns:xlink="http://www.w3.org/1999/xlink" content-type="institution" xlink:title="Institute of Systematics and Ecology of Animals (earlier BIN Biological Institute), Novosibirsk, Russia" id="ABBRID0EJNAI" xlink:type="simple">ISEA</abbrev>).</p><fig id="F6" position="float" orientation="portrait"><label>Figure 6.</label><caption><p>
                  <italic><tp:taxon-name><tp:taxon-name-part taxon-name-part-type="genus" reg="Cheilosia">Cheilosia</tp:taxon-name-part> <tp:taxon-name-part taxon-name-part-type="species" reg="circassica">circassica</tp:taxon-name-part></tp:taxon-name></italic> sp. n. male. <bold>A</bold> Head, lateral view <bold>B</bold> Antenna, lateral view <bold>C</bold> Wing <bold>D–F</bold> male genitalia, lateral, from left to right: <bold>D</bold> Aedeagal complex <bold>E</bold> Superior lobe <bold>F</bold> Cercus+surstylus.</p></caption><graphic xmlns:xlink="http://www.w3.org/1999/xlink" xlink:href="zookeys-662-137-g006.jpg" position="float" orientation="portrait" xlink:type="simple" id="oo_127905.jpg"/></fig></tp:treatment-sec><tp:treatment-sec sec-type="description" id="SECID0EUOAI"><title>Description.</title><p>♂: Face in frontal view slightly divergent from level of antennal insertion to lower mouth edge, with weak narrow strip of pollinosity (Fig. <xref ref-type="fig" rid="F6">6A</xref>). Facial knob rounded, not very protruding, shining. Parafacia pollinose in upper part and shining in lower part. Parafacia in its broadest part slightly more than 1/2 the width of basoflagellomere. Frons very slightly swollen, shining, with dense white wavy pile. Frontal angle ≈ 90°. Lunula brown. Antennal pits confluent. Vertical triangle with white pile. Eye-contiguity shorter than the length of frons without lunula. Basoflagellomere yellowish brown, rounded (Fig. <xref ref-type="fig" rid="F6">6B</xref>). Arista with short pile. Scutum, scutellum and pleura shining, with only very pale yellowish (almost whitish) pile, longer pile on pleura and posterior part of scutum distally wavy. Scutum and scutellum completely without black bristles or bristly like pile. Postalar callus without black bristles. Anepisternum and katepisternum shining, with white pile. Katepisternum with dorsal and ventral hair patches connected. Legs mainly black, knees narrowly yellow, tibiae also narrowly yellow at the extreme tip, 1–3 segments of meso and 2–3 segments of metatarsi yellowish. Apical half of posterior surface of mesofemur with long light pile. Metafemur with short and long white pile ventrally, apicoventrally with a few black pile. Halter yellow. Wing with all cross-veins darkened, completely microtrichose, R<sub>4 + 5</sub> of wing not distinctly curved. Abdomen oval, shining, densely punctated. Pile <!--PageBreak-->erect and white, longer on the lateral parts and shorter on the central parts of tergites. Sternite I with pollinosity, sternites II–IV shining, pile erect, white. Hypopygium as on Fig. <xref ref-type="fig" rid="F6">6D–F</xref>.</p><!--PageBreak--><p>
              <italic>Size</italic>. Body length 9 mm.</p></tp:treatment-sec><tp:treatment-sec sec-type="etymology" id="SECID0EPPAI"><title>Etymology.</title><p>The specific name means “from Tscherkessia” in Latin and English.</p></tp:treatment-sec><tp:treatment-sec sec-type="material" id="SECID0EUPAI"><title>Additional material studied.</title><p>No additional material available.</p></tp:treatment-sec><tp:treatment-sec sec-type="distribution" id="SECID0EZPAI"><title>Distribution.</title><p>Russia (Caucasus).</p></tp:treatment-sec><tp:treatment-sec sec-type="remarks" id="SECID0E5PAI"><title>Remark.</title><p>Female unknown.</p></tp:treatment-sec></tp:taxon-treatment>
