# Supplementary material for: Taxonomic review of the Palaearctic species of the Cheilosia caerulescens-group (Diptera, Syrphidae)
Source: Zookeys. 2017 Mar 22;(662):137–71. doi: 10.3897/zookeys.662.11267 (PMC5539700; doi:10.3897/zookeys.662.11267)
Supplement: XML Treatment for Cheilosia herculana [file zookeys.662.11267-treatment5.xml]

<!DOCTYPE tp:taxon-treatment
  PUBLIC "-//TaxonX//DTD Taxonomic Treatment Publishing DTD v0 20100105//EN" "tax-treatment-NSO.dtd">
<tp:taxon-treatment xmlns:tp="http://www.plazi.org/taxpub"><tp:treatment-meta><kwd-group><label>Taxon classification</label><kwd><named-content xmlns:xlink="http://www.w3.org/1999/xlink" content-type="kingdom">Animalia</named-content></kwd><kwd><named-content xmlns:xlink="http://www.w3.org/1999/xlink" content-type="order">Diptera</named-content></kwd><kwd><named-content xmlns:xlink="http://www.w3.org/1999/xlink" content-type="family">Syrphidae</named-content></kwd></kwd-group><mixed-citation publication-type="journal"><person-group><name><surname>Ståhls</surname><given-names>Gunilla</given-names></name><name><surname>Barkalov</surname><given-names>Anatolij V.</given-names></name></person-group><article-title>Taxonomic review of the Palaearctic species of the <italic><tp:taxon-name><tp:taxon-name-part taxon-name-part-type="genus" reg="Cheilosia">Cheilosia</tp:taxon-name-part> <tp:taxon-name-part taxon-name-part-type="species" reg="caerulescens">caerulescens</tp:taxon-name-part></tp:taxon-name></italic>-group (<tp:taxon-name><tp:taxon-name-part taxon-name-part-type="order">Diptera</tp:taxon-name-part></tp:taxon-name>, <tp:taxon-name><tp:taxon-name-part taxon-name-part-type="family">Syrphidae</tp:taxon-name-part></tp:taxon-name>)</article-title><source>Zookeys</source><day>22</day><month>3</month><year>2017</year><volume>2017</volume><issue>662</issue><fpage>137</fpage><lpage>171</lpage><pub-id pub-id-type="doi">10.3897/zookeys.662.11267</pub-id></mixed-citation></tp:treatment-meta><tp:nomenclature><tp:taxon-name>
              <tp:taxon-name-part taxon-name-part-type="genus" reg="Cheilosia">Cheilosia</tp:taxon-name-part>
              <tp:taxon-name-part taxon-name-part-type="species" reg="herculana">herculana</tp:taxon-name-part>
            </tp:taxon-name><tp:taxon-authority>Brădescu</tp:taxon-authority><xref ref-type="fig" rid="F7">Fig. 7</xref><tp:nomenclature-citation-list><tp:nomenclature-citation><tp:taxon-name>
                  <tp:taxon-name-part taxon-name-part-type="genus" reg="Cheilosia">Cheilosia</tp:taxon-name-part> <tp:taxon-name-part taxon-name-part-type="species" reg="herculana">herculana</tp:taxon-name-part></tp:taxon-name><comment>Brădescu, 1982: 13.</comment></tp:nomenclature-citation><tp:nomenclature-citation><tp:taxon-name>
                  <tp:taxon-name-part taxon-name-part-type="genus" reg="Nigrocheilosia">Nigrocheilosia</tp:taxon-name-part> <tp:taxon-name-part taxon-name-part-type="species" reg="herculana">herculana</tp:taxon-name-part></tp:taxon-name><comment>: <xref ref-type="bibr" rid="B49">Vujić 1996</xref>: 56.</comment></tp:nomenclature-citation></tp:nomenclature-citation-list></tp:nomenclature><tp:treatment-sec sec-type="type locality" id="SECID0EJSAI"><title>Type locality.</title><p>“Roumaine, Carpates Meridionales, Monts Mehedinti, Baile Herculane, Vallee du ruisseau Feregari” [Herculane, Romania].</p></tp:treatment-sec><tp:treatment-sec sec-type="type material" id="SECID0EOSAI"><title>Type material studied.</title><p>Holotype, male, in <named-content xmlns:xlink="http://www.w3.org/1999/xlink" content-type="dwc:institutional_code" xlink:type="simple">MGAB</named-content> [not available for study]. Paratypes, a male and a female. Paratypes are labelled: ’Romania, Baile Herculane, 5.IX.1980, leg. VL Brădescu’, in coll. Claussen.</p></tp:treatment-sec><tp:treatment-sec sec-type="description" id="SECID0EZSAI"><title>Description.</title><p>♂: Face in frontal view slightly divergent from level of antennal insertion to lower mouth edge, shining, with very weak stripe of pollinosity, lower part somewhat protruded (Fig. <xref ref-type="fig" rid="F7">7A</xref>). Parafacia rather narrow, approximately 1/2 the width of basoflagellomere, shining, with slight pollinosity on upper part. Frons slightly swollen, shining, with white and posteriorly some black, pile. Frontal angle ≈ 90°. Lunula black. Antennal pits confluent. Vertical triangle with black and a few yellow pile. Eye-contiguity slightly shorter than length of frons without lunula. Basoflagellomere small, pale-brown to dark-brown, arista rather long, with short pile (Fig. <xref ref-type="fig" rid="F7">7B</xref>). Scutum shining, rather coarsely punctated, all covered with whitish pile of even length, also on scutellum. Scutellum margin without stronger bristles. Anepisternum and katepisternum partly shining, with white long pile. Katepisternum with dorsal and ventral pile patches broadly divided posteriorly and narrowly connected anteriorly. Halter brownish. Wing with all cross-veins infuscated. Cell bm and cell cup of wing with obvious bare areas (Fig. <xref ref-type="fig" rid="F7">7H</xref>). R<sub>4 + 5</sub> of wing not distinctly curved. Postalar callus without black bristles. Legs with distal part of femora and apical 1/3–1/2 and distal 1/6 of tibiae yellowish, tarsi yellow to yellowish brown, pile mainly white. Mesofemur posteriorly with long yellow pile. Metafemur ventrally with short black (rather strong) pile, distally dorsally with yellow pile, its anterior surface with long yellow pile. Abdomen shining, with pollinosity on medial anterior 2/3 of tergite II, and on medial anterior 1/3 of tergite III. Abdomen with white erect pile, longer on the sides and shorter medially. Hypopygium Fig. <xref ref-type="fig" rid="F7">7E–F</xref>.</p><fig id="F7" position="float" orientation="portrait"><label>Figure 7.</label><caption><p>
                  <italic><tp:taxon-name><tp:taxon-name-part taxon-name-part-type="genus" reg="Cheilosia">Cheilosia</tp:taxon-name-part> <tp:taxon-name-part taxon-name-part-type="species" reg="herculana">herculana</tp:taxon-name-part></tp:taxon-name></italic> Brădescu. <bold>A</bold> Male head, lateral view <bold>B</bold> Antenna of male lateral view <bold>C</bold> Antenna of female, lateral view <bold>D</bold> Head of female, dorsal view <bold>E–G</bold> male genitalia, lateral, from left to right: <bold>E</bold> Surstylus (dorsal part) <bold>F</bold> Aedeagus <bold>G</bold> Superior lobe <bold>H</bold> Male wing.</p></caption><graphic xmlns:xlink="http://www.w3.org/1999/xlink" xlink:href="zookeys-662-137-g007.jpg" position="float" orientation="portrait" xlink:type="simple" id="oo_127906.jpg"/></fig><p>♀: Face and parafacia as in the male. Frons shining, coarsely punctated, with white erect pile, and mixed with black erect pile on posterior part. Frontal furrows moderate (Fig. <xref ref-type="fig" rid="F7">7D</xref>). Lunula dark-brown. Basoflagellomere yellowish brown. Scutum shining, with white pile of even length. Otherwise as the male.</p><p>
              <italic>Size</italic>. Body length 10–11 mm.</p></tp:treatment-sec><tp:treatment-sec sec-type="material" id="SECID0EFVAI"><title>Additional material studied.</title><p>No additional material available.</p></tp:treatment-sec><tp:treatment-sec sec-type="distribution" id="SECID0EKVAI"><title>Distribution.</title><p>Romania, Montenegro, FYR Macedonia.</p><!--PageBreak--></tp:treatment-sec><ref-list><ref id="B49"><mixed-citation xmlns:xlink="http://www.w3.org/1999/xlink" xlink:type="simple">
          <person-group><name name-style="western"><surname>Vujić</surname><given-names>A</given-names></name></person-group> (<year>1996</year>) <source>Genus <italic><tp:taxon-name><tp:taxon-name-part taxon-name-part-type="genus">Cheilosia</tp:taxon-name-part></tp:taxon-name></italic> Meigen and related genera (<tp:taxon-name><tp:taxon-name-part taxon-name-part-type="order">Diptera</tp:taxon-name-part></tp:taxon-name>, <tp:taxon-name><tp:taxon-name-part taxon-name-part-type="family">Syrphidae</tp:taxon-name-part></tp:taxon-name>) on the Balkan peninsula.</source> <publisher-name>Matica srpska</publisher-name>, <publisher-loc>Novi Sad</publisher-loc>, <size units="page">196 pp</size>.</mixed-citation></ref></ref-list></tp:taxon-treatment>
