# Supplementary material for: Taxonomic review of the Palaearctic species of the Cheilosia caerulescens-group (Diptera, Syrphidae)
Source: Zookeys. 2017 Mar 22;(662):137–71. doi: 10.3897/zookeys.662.11267 (PMC5539700; doi:10.3897/zookeys.662.11267)
Supplement: XML Treatment for Cheilosia hercyniae [file zookeys.662.11267-treatment6.xml]

<!DOCTYPE tp:taxon-treatment
  PUBLIC "-//TaxonX//DTD Taxonomic Treatment Publishing DTD v0 20100105//EN" "tax-treatment-NSO.dtd">
<tp:taxon-treatment xmlns:tp="http://www.plazi.org/taxpub"><tp:treatment-meta><kwd-group><label>Taxon classification</label><kwd><named-content xmlns:xlink="http://www.w3.org/1999/xlink" content-type="kingdom">Animalia</named-content></kwd><kwd><named-content xmlns:xlink="http://www.w3.org/1999/xlink" content-type="order">Diptera</named-content></kwd><kwd><named-content xmlns:xlink="http://www.w3.org/1999/xlink" content-type="family">Syrphidae</named-content></kwd></kwd-group><mixed-citation publication-type="journal"><person-group><name><surname>Ståhls</surname><given-names>Gunilla</given-names></name><name><surname>Barkalov</surname><given-names>Anatolij V.</given-names></name></person-group><article-title>Taxonomic review of the Palaearctic species of the <italic><tp:taxon-name><tp:taxon-name-part taxon-name-part-type="genus" reg="Cheilosia">Cheilosia</tp:taxon-name-part> <tp:taxon-name-part taxon-name-part-type="species" reg="caerulescens">caerulescens</tp:taxon-name-part></tp:taxon-name></italic>-group (<tp:taxon-name><tp:taxon-name-part taxon-name-part-type="order">Diptera</tp:taxon-name-part></tp:taxon-name>, <tp:taxon-name><tp:taxon-name-part taxon-name-part-type="family">Syrphidae</tp:taxon-name-part></tp:taxon-name>)</article-title><source>Zookeys</source><day>22</day><month>3</month><year>2017</year><volume>2017</volume><issue>662</issue><fpage>137</fpage><lpage>171</lpage><pub-id pub-id-type="doi">10.3897/zookeys.662.11267</pub-id></mixed-citation></tp:treatment-meta><tp:nomenclature><tp:taxon-name>
              <tp:taxon-name-part taxon-name-part-type="genus" reg="Cheilosia">Cheilosia</tp:taxon-name-part>
              <tp:taxon-name-part taxon-name-part-type="species" reg="hercyniae">hercyniae</tp:taxon-name-part>
            </tp:taxon-name><tp:taxon-authority>Loew</tp:taxon-authority><xref ref-type="fig" rid="F8">Fig. 8</xref><!--PageBreak--><tp:nomenclature-citation-list><tp:nomenclature-citation><tp:taxon-name>
                  <tp:taxon-name-part taxon-name-part-type="genus" reg="Cheilosia">Cheilosia</tp:taxon-name-part> <tp:taxon-name-part taxon-name-part-type="species" reg="hercyniae">hercyniae</tp:taxon-name-part></tp:taxon-name><comment>Loew, 1857:596; <xref ref-type="bibr" rid="B25">Marcos García 1985</xref>:518; <xref ref-type="bibr" rid="B14">Čepelák 1986</xref>: 53; <xref ref-type="bibr" rid="B13">Brădescu 1991</xref>: 39.</comment></tp:nomenclature-citation><tp:nomenclature-citation><tp:taxon-name>
                  <tp:taxon-name-part taxon-name-part-type="genus" reg="Chilosia">Chilosia</tp:taxon-name-part> <tp:taxon-name-part taxon-name-part-type="species" reg="hercyniae">hercyniae</tp:taxon-name-part></tp:taxon-name><comment>: <xref ref-type="bibr" rid="B10">Becker 1894</xref>:379; <xref ref-type="bibr" rid="B34">Sack 1932</xref>: 78; <xref ref-type="bibr" rid="B43">Šuster 1959</xref>:75; <xref ref-type="bibr" rid="B35">Séguy 1961</xref>:40.</comment></tp:nomenclature-citation><tp:nomenclature-citation><tp:taxon-name>
                  <tp:taxon-name-part taxon-name-part-type="genus" reg="Nigrocheilosia">Nigrocheilosia</tp:taxon-name-part> <tp:taxon-name-part taxon-name-part-type="species" reg="hercyniae">hercyniae</tp:taxon-name-part></tp:taxon-name><comment>: <xref ref-type="bibr" rid="B49">Vujić 1996</xref>:57.</comment></tp:nomenclature-citation></tp:nomenclature-citation-list></tp:nomenclature><tp:treatment-sec sec-type="type locality" id="SECID0EBZAI"><title>Type locality.</title><p>“Der Hartz, Oesterreich” [sic][Austria].</p></tp:treatment-sec><tp:treatment-sec sec-type="type material" id="SECID0EGZAI"><title>Type material studied.</title><p>Lectotype, ♂, pinned, in MNB, here designated to fix the concept of <italic><tp:taxon-name><tp:taxon-name-part taxon-name-part-type="genus" reg="Cheilosia">Cheilosia</tp:taxon-name-part> <tp:taxon-name-part taxon-name-part-type="species" reg="hercyniae">hercyniae</tp:taxon-name-part></tp:taxon-name></italic> Loew and to ensure the universal and consistent interpretion of the same. The original description concerns only the male sex. The lectotype is labelled: ‘Austria, Schiner’, ‘Coll. H. Loew’, ‘Zool. Mus., Berlin’, ‘Lectotype <italic><tp:taxon-name><tp:taxon-name-part taxon-name-part-type="genus" reg="Cheilosia">Cheilosia</tp:taxon-name-part> <tp:taxon-name-part taxon-name-part-type="species" reg="hercyniae">hercyniae</tp:taxon-name-part></tp:taxon-name></italic> Loew, Ståhls &amp; Barkalov des.’.</p></tp:treatment-sec><tp:treatment-sec sec-type="description" id="SECID0EC1AI"><title>Description.</title><p>♂: Face in frontal view moderately divergent from level of antennal insertion to lower mouth edge, with slight to moderate pollinosity, but facial knob shining. Facial knob moderately protruding (Fig. <xref ref-type="fig" rid="F8">8A</xref>). Parafacia rather broad, approximately 2/3 of width of basoflagellomere, with slight pollinosity in upper part and shining in lower part and with short white pile. Frons moderately swollen, shining, with black pile. Frontal angle slightly &gt; 90°. Lunula reddish brown. Antennal pits separated. Vertical triangle with black pile. Eye-contiguity nearly equal to the length of frons without lunula. First and second antennal segment dark-brown, third segment somewhat quadratic, bright orange with dorsal margin black (Figs <xref ref-type="fig" rid="F8">8B</xref>, <xref ref-type="fig" rid="F12">12C</xref>). Arista pubescent, with very short pile. Scutum shining (bluish ting), finely punctated, with whitish to yellowish erect, rather long, pile of about even length, intermixed with black pile of same length or slightly longer, also on scutellum, margin with 8–10 longer black bristles. Postalar callus with 3–5 bristles. Anepisternum and katepisternum shining, with slight pollinosity, and with whitish and black, rather long, pile intermixed. Katepisternum with dorsal and ventral hair patches broadly divided. Wing brownish. Wing completely microtrichose. R<sub>4 + 5</sub> of wing not curved. Halter yellow, knob dark-brown. Legs with distal part of femora, tibia with basal 1/3–1/2 and distally narrowly yellow, tarsi dorsally dark-brown. Mesofemur posteriorly with long yellow pile and with some black ones on the tip; metafemur ventrally with short black (rather strong) pile, distally dorsally with longer black and yellow pile, its anterior surface with long yellow pile in basal 2/3 and with black pile in apical 1/3. Abdomen slightly oval, shining tergites I–III with brownish pollinosity medially, tergite IV with stripe of pollinosity antero-medially. Pile yellow, erect on all tergites, tergite IV on postero-lateral corners also with black pile. Pregenital segments with pollinosity, with yellow pile. Sternites pollinose with yellow erect pile, sternite IV also with short appressed black pile medially. Hypopygium as on Fig. <xref ref-type="fig" rid="F8">8E–F</xref>.</p><fig id="F8" position="float" orientation="portrait"><label>Figure 8.</label><caption><p>
                  <italic><tp:taxon-name><tp:taxon-name-part taxon-name-part-type="genus" reg="Cheilosia">Cheilosia</tp:taxon-name-part> <tp:taxon-name-part taxon-name-part-type="species" reg="hercyniae">hercyniae</tp:taxon-name-part></tp:taxon-name></italic> Loew. <bold>A</bold> Male head, lateral view <bold>B</bold> Antenna of male, lateral view <bold>C</bold> Antenna of female, lateral view <bold>D</bold> Head of female, dorsal view <bold>E–G</bold> male genitalia, lateral, from left to right: <bold>E</bold> Aedeagal complex <bold>F</bold> Superior lobe <bold>G</bold> Cercus+surstylus.</p></caption><graphic xmlns:xlink="http://www.w3.org/1999/xlink" xlink:href="zookeys-662-137-g008.jpg" position="float" orientation="portrait" xlink:type="simple" id="oo_127907.jpg"/></fig><!--PageBreak--><!--PageBreak--><p>♀: Face and parafacia as in male. Basoflagellomere big, bright orange-yellow, quadratic, with a long (≈ 1/3 of the length of antenna) groove on the inner ventral side (Fig. <xref ref-type="fig" rid="F8">8C</xref>). Anterior 1/3 of frons very shiny, with fine punctation, and very short pile, posterior 2/3 shining, coarsely punctated, with short yellow and longer black erect pile (Fig. <xref ref-type="fig" rid="F8">8D</xref>). Scutum shining, rather coarsely punctated, with short erect yellow and slightly longer black pile. Scutellum margin with 4–6 rather strong black bristles. Legs as in the male. Wing yellowish. Abdomen oval, shining, densely punctated, tergite I and antero-medial part of tergite II with pollinosity. Pile erect, yellow on lateral parts, long on lateral part of tergite II, and short, black, appressed pile medially. Sternites with slight pollinosity. Otherwise as the male.</p><p>
              <italic>Size</italic>. Body length 8–11 mm.</p></tp:treatment-sec><tp:treatment-sec sec-type="material" id="SECID0ES3AI"><title>Additional material studied.</title><p>
              <bold>Italy</bold> 1 ♂ Italy, Val Gardena, Col Raiser-n. Regensb. Hütte, 2150–2200 m, <named-content xmlns:xlink="http://www.w3.org/1999/xlink" content-type="dwc:verbatimCoordinates" xlink:type="simple"><named-content content-type="geo-json" specific-use="{&#34;type&#34;:&#34;Point&#34;,&#34;coordinates&#34;:[11.733333,46.583333]}" id="NCID0E43AI" xlink:type="simple">46°35'N 11°44'E</named-content></named-content>, 22.06.2013, leg. T. &amp; W. Romig [coll. Romig]; <bold>France</bold> 1 ♂ ‘Le Lautaret, 10.VII.24’ [<named-content xmlns:xlink="http://www.w3.org/1999/xlink" content-type="dwc:institutional_code" xlink:type="simple">MNHN</named-content>], 1 ♂ ‘Le Lautaret, 31.VII.26’ [<named-content xmlns:xlink="http://www.w3.org/1999/xlink" content-type="dwc:institutional_code" xlink:type="simple">MNHN</named-content>], 1 ♂ ‘Le Lautaret, 5.VIII.23’ [<named-content xmlns:xlink="http://www.w3.org/1999/xlink" content-type="dwc:institutional_code" xlink:type="simple">MNHN</named-content>], 1 ♂ ‘Le Lautaret, 4.VIII.25’ [<named-content xmlns:xlink="http://www.w3.org/1999/xlink" content-type="dwc:institutional_code" xlink:type="simple">MNHN</named-content>]; <bold>Montenegro</bold> 1 ♂ Montenegro, Durmitor, Krecmani, 30.VII.1999, leg. Vujić [<named-content xmlns:xlink="http://www.w3.org/1999/xlink" content-type="dwc:institutional_code" xlink:type="simple">FSUNS</named-content>]; <bold>Switzerland</bold> 1 ♂ ‘Helvetia, GR, Ftan /Clünas, 2 100 m, 5.VIII.1996, Merz &amp; Bächli’ [<named-content xmlns:xlink="http://www.w3.org/1999/xlink" content-type="dwc:institutional_code" xlink:type="simple">ETH</named-content>]. See also Table <xref ref-type="table" rid="T2">2</xref> for data molecular specimen vouchers also used for morphological study.</p></tp:treatment-sec><tp:treatment-sec sec-type="distribution" id="SECID0EK5AI"><title>Distribution.</title><p>Austria, Czech Republic, France, Germany, Italy, Montenegro, Poland, Romania, Spain, Switzerland,</p></tp:treatment-sec><tp:treatment-sec><!--Section generated to contain objects referenced in tp:taxon-treatment.--><fig id="F12" position="float" orientation="portrait"><label>Figure 12.</label><caption><p>
                  <bold>A, B</bold> <italic><tp:taxon-name><tp:taxon-name-part taxon-name-part-type="genus" reg="Cheilosia">Cheilosia</tp:taxon-name-part> <tp:taxon-name-part taxon-name-part-type="species" reg="venosa">venosa</tp:taxon-name-part></tp:taxon-name></italic>, metaleg and wing <bold>C</bold> <italic><tp:taxon-name><tp:taxon-name-part taxon-name-part-type="genus" reg="Cheilosia">C.</tp:taxon-name-part> <tp:taxon-name-part taxon-name-part-type="species" reg="hercyniae">hercyniae</tp:taxon-name-part></tp:taxon-name></italic>, male head.</p></caption><graphic xmlns:xlink="http://www.w3.org/1999/xlink" xlink:href="zookeys-662-137-g012.jpg" position="float" orientation="portrait" xlink:type="simple" id="oo_127911.jpg"/></fig><table-wrap id="T2" position="float" orientation="portrait"><label>Table 2.</label><caption><p>Molecular samples with EMBL ENA accession codes.</p></caption><table id="TID0ENJAC" rules="all"><tbody><tr><th rowspan="1" colspan="1">Labcode</th><th rowspan="1" colspan="1">Species</th><th rowspan="1" colspan="1">Locality</th><th rowspan="1" colspan="1">Sex</th><th rowspan="1" colspan="1">EMBL ENA accession</th></tr><tr><td rowspan="1" colspan="1"><named-content xmlns:xlink="http://www.w3.org/1999/xlink" content-type="dwc:institutional_code" xlink:type="simple">MZH</named-content>_Y2067</td><td rowspan="1" colspan="1">
                  <italic><tp:taxon-name><tp:taxon-name-part taxon-name-part-type="genus" reg="Cheilosia">Cheilosia</tp:taxon-name-part> <tp:taxon-name-part taxon-name-part-type="species" reg="albipila">albipila</tp:taxon-name-part></tp:taxon-name></italic> Meigen</td><td rowspan="1" colspan="1">RUSSIA, Caucasus, Krasnodar krai, Guamskoe canyon, 1700m, Kurdzips river area, 20.V.2015, E. Rättel, O. Gerzovsky leg.</td><td rowspan="1" colspan="1">Female</td><td rowspan="1" colspan="1">LT707495</td></tr><tr><td rowspan="1" colspan="1"><named-content xmlns:xlink="http://www.w3.org/1999/xlink" content-type="dwc:institutional_code" xlink:type="simple">MZH</named-content>_Y1274</td><td rowspan="1" colspan="1">
                  <italic><tp:taxon-name><tp:taxon-name-part taxon-name-part-type="genus" reg="Cheilosia">Cheilosia</tp:taxon-name-part> <tp:taxon-name-part taxon-name-part-type="species" reg="albitarsis">albitarsis</tp:taxon-name-part></tp:taxon-name></italic> (Meigen)</td><td rowspan="1" colspan="1">FINLAND, 66941:34004, N: Sibbo, Hindsby, 13.VI.2009, G. Ståhls leg.</td><td rowspan="1" colspan="1">Female</td><td rowspan="1" colspan="1">LT707496</td></tr><tr><td rowspan="1" colspan="1"><named-content xmlns:xlink="http://www.w3.org/1999/xlink" content-type="dwc:institutional_code" xlink:type="simple">MZH</named-content>_Y2053</td><td rowspan="1" colspan="1">
                  <italic><tp:taxon-name><tp:taxon-name-part taxon-name-part-type="genus" reg="Cheilosia">Cheilosia</tp:taxon-name-part> <tp:taxon-name-part taxon-name-part-type="species" reg="caerulescens">caerulescens</tp:taxon-name-part> <tp:taxon-name-part taxon-name-part-type="subspecies" reg="caerulescens">caerulescens</tp:taxon-name-part></tp:taxon-name></italic> (Meigen)</td><td rowspan="1" colspan="1">SWITZERLAND, Valais, nr Simplon Dorf, 1650 m, <named-content xmlns:xlink="http://www.w3.org/1999/xlink" content-type="dwc:verbatimCoordinates" xlink:type="simple"><named-content content-type="geo-json" specific-use="{&#34;type&#34;:&#34;Point&#34;,&#34;coordinates&#34;:[8.040278,46.205278]}" id="NCID0ERRAE" xlink:type="simple">46°12'19"N, 8°02'25"E</named-content></named-content>, 24.IV.2015, G. Ståhls leg.</td><td rowspan="1" colspan="1">Male</td><td rowspan="1" colspan="1">LT707497</td></tr><tr><td rowspan="1" colspan="1"><named-content xmlns:xlink="http://www.w3.org/1999/xlink" content-type="dwc:institutional_code" xlink:type="simple">MZH</named-content>_Y2054</td><td rowspan="1" colspan="1">
                  <italic><tp:taxon-name><tp:taxon-name-part taxon-name-part-type="genus" reg="Cheilosia">Cheilosia</tp:taxon-name-part> <tp:taxon-name-part taxon-name-part-type="species" reg="caerulescens">caerulescens</tp:taxon-name-part> <tp:taxon-name-part taxon-name-part-type="subspecies" reg="caerulescens">caerulescens</tp:taxon-name-part></tp:taxon-name></italic> (Meigen)</td><td rowspan="1" colspan="1">SWITZERLAND, Valais, nr Simplon Dorf, 1650 m, <named-content xmlns:xlink="http://www.w3.org/1999/xlink" content-type="dwc:verbatimCoordinates" xlink:type="simple"><named-content content-type="geo-json" specific-use="{&#34;type&#34;:&#34;Point&#34;,&#34;coordinates&#34;:[8.040278,46.205278]}" id="NCID0E1SAE" xlink:type="simple">46°12'19"N, 8°02'25"E</named-content></named-content>, 24.IV.2015, G. Ståhls leg.</td><td rowspan="1" colspan="1">Male</td><td rowspan="1" colspan="1">LT707498</td></tr><tr><td rowspan="1" colspan="1"><named-content xmlns:xlink="http://www.w3.org/1999/xlink" content-type="dwc:institutional_code" xlink:type="simple">MZH</named-content>_Y2203</td><td rowspan="1" colspan="1">
                  <italic><tp:taxon-name><tp:taxon-name-part taxon-name-part-type="genus" reg="Cheilosia">Cheilosia</tp:taxon-name-part> <tp:taxon-name-part taxon-name-part-type="species" reg="caerulescens">caerulescens</tp:taxon-name-part> <tp:taxon-name-part taxon-name-part-type="subspecies" reg="caerulescens">caerulescens</tp:taxon-name-part></tp:taxon-name></italic> (Meigen)</td><td rowspan="1" colspan="1">SWITZERLAND, Valais, Rossboden, <named-content xmlns:xlink="http://www.w3.org/1999/xlink" content-type="dwc:verbatimCoordinates" xlink:type="simple"><named-content content-type="geo-json" specific-use="{&#34;type&#34;:&#34;Point&#34;,&#34;coordinates&#34;:[8.026283,46.196058]}" id="NCID0EDUAE" xlink:type="simple">46.196058N, 08.026283E</named-content></named-content>, 25.V.2015, 2000m, G. Ståhls leg.</td><td rowspan="1" colspan="1">Male</td><td rowspan="1" colspan="1">LT707499</td></tr><tr><td rowspan="1" colspan="1"><named-content xmlns:xlink="http://www.w3.org/1999/xlink" content-type="dwc:institutional_code" xlink:type="simple">MZH</named-content>_Y2205</td><td rowspan="1" colspan="1">
                  <italic><tp:taxon-name><tp:taxon-name-part taxon-name-part-type="genus" reg="Cheilosia">Cheilosia</tp:taxon-name-part> <tp:taxon-name-part taxon-name-part-type="species" reg="caerulescens">caerulescens</tp:taxon-name-part> <tp:taxon-name-part taxon-name-part-type="subspecies" reg="caerulescens">caerulescens</tp:taxon-name-part></tp:taxon-name></italic> (Meigen)</td><td rowspan="1" colspan="1">SWITZERLAND, Valais, Rossboden, <named-content xmlns:xlink="http://www.w3.org/1999/xlink" content-type="dwc:verbatimCoordinates" xlink:type="simple"><named-content content-type="geo-json" specific-use="{&#34;type&#34;:&#34;Point&#34;,&#34;coordinates&#34;:[8.026283,46.196058]}" id="NCID0EMVAE" xlink:type="simple">46.196058N, 08.026283E</named-content></named-content>, 25.V.2015, 2000m, G. Ståhls leg.</td><td rowspan="1" colspan="1">Male</td><td rowspan="1" colspan="1">LT707500</td></tr><tr><td rowspan="1" colspan="1"><named-content xmlns:xlink="http://www.w3.org/1999/xlink" content-type="dwc:institutional_code" xlink:type="simple">MZH</named-content>_Y2219</td><td rowspan="1" colspan="1">
                  <italic><tp:taxon-name><tp:taxon-name-part taxon-name-part-type="genus" reg="Cheilosia">Cheilosia</tp:taxon-name-part> <tp:taxon-name-part taxon-name-part-type="species" reg="caerulescens">caerulescens</tp:taxon-name-part> <tp:taxon-name-part taxon-name-part-type="subspecies" reg="caerulescens">caerulescens</tp:taxon-name-part></tp:taxon-name></italic> (Meigen)</td><td rowspan="1" colspan="1">SWITZERLAND, Valais, Rossboden, <named-content xmlns:xlink="http://www.w3.org/1999/xlink" content-type="dwc:verbatimCoordinates" xlink:type="simple"><named-content content-type="geo-json" specific-use="{&#34;type&#34;:&#34;Point&#34;,&#34;coordinates&#34;:[8.026283,46.196058]}" id="NCID0EVWAE" xlink:type="simple">46.196058N, 08.026283E</named-content></named-content>, 25.V.2015, 2000m, G. Ståhls leg.</td><td rowspan="1" colspan="1">Male</td><td rowspan="1" colspan="1">LT707501</td></tr><tr><td rowspan="1" colspan="1">CNCDB434_11</td><td rowspan="1" colspan="1">
                  <italic><tp:taxon-name><tp:taxon-name-part taxon-name-part-type="genus" reg="Cheilosia">Cheilosia</tp:taxon-name-part> <tp:taxon-name-part taxon-name-part-type="species" reg="caerulescens">caerulescens</tp:taxon-name-part> <tp:taxon-name-part taxon-name-part-type="subspecies" reg="caerulescens">caerulescens</tp:taxon-name-part></tp:taxon-name></italic> (Meigen)</td><td rowspan="1" colspan="1">FRANCE, Haute, Montagne de Lure Jas de Bailles, 1300 m, C. Kassebeer leg.</td><td rowspan="1" colspan="1">Female</td><td rowspan="1" colspan="1">JN991966</td></tr><tr><td rowspan="1" colspan="1"><named-content xmlns:xlink="http://www.w3.org/1999/xlink" content-type="dwc:institutional_code" xlink:type="simple">MZH</named-content>_Y2137</td><td rowspan="1" colspan="1">
                  <italic><tp:taxon-name><tp:taxon-name-part taxon-name-part-type="genus" reg="Cheilosia">Cheilosia</tp:taxon-name-part> <tp:taxon-name-part taxon-name-part-type="species" reg="derasa">derasa</tp:taxon-name-part></tp:taxon-name></italic> Loew</td><td rowspan="1" colspan="1">SLOVENIA, Triglav NP, <named-content xmlns:xlink="http://www.w3.org/1999/xlink" content-type="dwc:verbatimCoordinates" xlink:type="simple"><named-content content-type="geo-json" specific-use="{&#34;type&#34;:&#34;Point&#34;,&#34;coordinates&#34;:[13.762000,46.303000]}" id="NCID0E1YAE" xlink:type="simple">46.303°N, 13.762°E</named-content></named-content>, 22.VII.2012, 1520–1685m, S.M. Blank coll.</td><td rowspan="1" colspan="1">Female</td><td rowspan="1" colspan="1">LT707508</td></tr><tr><td rowspan="1" colspan="1"><named-content xmlns:xlink="http://www.w3.org/1999/xlink" content-type="dwc:institutional_code" xlink:type="simple">MZH</named-content>_Y2063</td><td rowspan="1" colspan="1">
                  <italic><tp:taxon-name><tp:taxon-name-part taxon-name-part-type="genus" reg="Cheilosia">Cheilosia</tp:taxon-name-part> <tp:taxon-name-part taxon-name-part-type="species" reg="gagatea">gagatea</tp:taxon-name-part></tp:taxon-name></italic> Loew</td><td rowspan="1" colspan="1">SWITZERLAND, Valais, Rossboden, <named-content xmlns:xlink="http://www.w3.org/1999/xlink" content-type="dwc:verbatimCoordinates" xlink:type="simple"><named-content content-type="geo-json" specific-use="{&#34;type&#34;:&#34;Point&#34;,&#34;coordinates&#34;:[8.026283,46.196058]}" id="NCID0E6ZAE" xlink:type="simple">46.196058N, 08.026283E</named-content></named-content>, 25.V.2015, 2000m, G. Ståhls leg.</td><td rowspan="1" colspan="1">Male</td><td rowspan="1" colspan="1">LT707507</td></tr><tr><td rowspan="1" colspan="1"><named-content xmlns:xlink="http://www.w3.org/1999/xlink" content-type="dwc:institutional_code" xlink:type="simple">FSUNS</named-content>_E86</td><td rowspan="1" colspan="1">
                  <italic><tp:taxon-name><tp:taxon-name-part taxon-name-part-type="genus" reg="Cheilosia">Cheilosia</tp:taxon-name-part> <tp:taxon-name-part taxon-name-part-type="species" reg="grisella">grisella</tp:taxon-name-part></tp:taxon-name></italic> Becker</td><td rowspan="1" colspan="1">SWITZERLAND, Valais, nr Simplon Dorf, 1650 m, <named-content xmlns:xlink="http://www.w3.org/1999/xlink" content-type="dwc:verbatimCoordinates" xlink:type="simple"><named-content content-type="geo-json" specific-use="{&#34;type&#34;:&#34;Point&#34;,&#34;coordinates&#34;:[8.040278,46.205278]}" id="NCID0EE2AE" xlink:type="simple">46°12'19"N, 8°02'25"E</named-content></named-content>, 7.VI.2013, A. Vujic leg.</td><td rowspan="1" colspan="1">Female</td><td rowspan="1" colspan="1">LT707510</td></tr><tr><td rowspan="1" colspan="1"><named-content xmlns:xlink="http://www.w3.org/1999/xlink" content-type="dwc:institutional_code" xlink:type="simple">MZH</named-content>_G445</td><td rowspan="1" colspan="1">
                  <italic><tp:taxon-name><tp:taxon-name-part taxon-name-part-type="genus" reg="Cheilosia">Cheilosia</tp:taxon-name-part> <tp:taxon-name-part taxon-name-part-type="species" reg="hercyniae">hercyniae</tp:taxon-name-part></tp:taxon-name></italic> Loew</td><td rowspan="1" colspan="1">MONTENEGRO, Durmitor, 1997, A. Vujic leg.</td><td rowspan="1" colspan="1">Female</td><td rowspan="1" colspan="1">AY533355</td></tr><tr><td rowspan="1" colspan="1"><named-content xmlns:xlink="http://www.w3.org/1999/xlink" content-type="dwc:institutional_code" xlink:type="simple">MZH</named-content>_Y2048</td><td rowspan="1" colspan="1">
                  <italic><tp:taxon-name><tp:taxon-name-part taxon-name-part-type="genus" reg="Cheilosia">Cheilosia</tp:taxon-name-part> <tp:taxon-name-part taxon-name-part-type="species" reg="impudens">impudens</tp:taxon-name-part></tp:taxon-name></italic> Becker</td><td rowspan="1" colspan="1">SWITZERLAND, Valais, nr Simplon Dorf, 1650 m, <named-content xmlns:xlink="http://www.w3.org/1999/xlink" content-type="dwc:verbatimCoordinates" xlink:type="simple"><named-content content-type="geo-json" specific-use="{&#34;type&#34;:&#34;Point&#34;,&#34;coordinates&#34;:[8.040278,46.205278]}" id="NCID0EF4AE" xlink:type="simple">46°12'19"N, 8°02'25"E</named-content></named-content>, 24.IV.2015, G. Ståhls leg.</td><td rowspan="1" colspan="1">Male</td><td rowspan="1" colspan="1">LT707502</td></tr><tr><td rowspan="1" colspan="1"><named-content xmlns:xlink="http://www.w3.org/1999/xlink" content-type="dwc:institutional_code" xlink:type="simple">FSUNS</named-content>_E87</td><td rowspan="1" colspan="1">
                  <italic><tp:taxon-name><tp:taxon-name-part taxon-name-part-type="genus" reg="Cheilosia">Cheilosia</tp:taxon-name-part> <tp:taxon-name-part taxon-name-part-type="species" reg="insignis">insignis</tp:taxon-name-part></tp:taxon-name></italic> Loew</td><td rowspan="1" colspan="1">SERBIA, Tara, Brusnica, 27-IV.2012, Vujić A., Radenković, S., Likov, L. leg.</td><td rowspan="1" colspan="1">Female</td><td rowspan="1" colspan="1">LT707512</td></tr><tr><td rowspan="1" colspan="1"><named-content xmlns:xlink="http://www.w3.org/1999/xlink" content-type="dwc:institutional_code" xlink:type="simple">MZH</named-content>_G367</td><td rowspan="1" colspan="1">
                  <italic><tp:taxon-name><tp:taxon-name-part taxon-name-part-type="genus" reg="Cheilosia">Cheilosia</tp:taxon-name-part> <tp:taxon-name-part taxon-name-part-type="species" reg="kerteszi">kerteszi</tp:taxon-name-part></tp:taxon-name></italic> (Szilady)</td><td rowspan="1" colspan="1">MONTENEGRO, Durmitor, 1997, A. Vujic leg.</td><td rowspan="1" colspan="1">Male</td><td rowspan="1" colspan="1">AY533344</td></tr><tr><td rowspan="1" colspan="1"><named-content xmlns:xlink="http://www.w3.org/1999/xlink" content-type="dwc:institutional_code" xlink:type="simple">MZH</named-content>_Y2045</td><td rowspan="1" colspan="1">
                  <italic><tp:taxon-name><tp:taxon-name-part taxon-name-part-type="genus" reg="Cheilosia">Cheilosia</tp:taxon-name-part> <tp:taxon-name-part taxon-name-part-type="species" reg="laeviseta">laeviseta</tp:taxon-name-part></tp:taxon-name></italic> Claussen</td><td rowspan="1" colspan="1">SWITZERLAND, Valais, Rossboden, <named-content xmlns:xlink="http://www.w3.org/1999/xlink" content-type="dwc:verbatimCoordinates" xlink:type="simple"><named-content content-type="geo-json" specific-use="{&#34;type&#34;:&#34;Point&#34;,&#34;coordinates&#34;:[8.026283,46.196058]}" id="NCID0EDAAG" xlink:type="simple">46.196058N, 08.026283E</named-content></named-content>, 25.V.2015, 2000m, G. Ståhls leg.</td><td rowspan="1" colspan="1">Male</td><td rowspan="1" colspan="1">LT707505</td></tr><tr><td rowspan="1" colspan="1"><named-content xmlns:xlink="http://www.w3.org/1999/xlink" content-type="dwc:institutional_code" xlink:type="simple">MZH</named-content>_Y2099</td><td rowspan="1" colspan="1">
                  <italic><tp:taxon-name><tp:taxon-name-part taxon-name-part-type="genus" reg="Chelosia">Chelosia</tp:taxon-name-part> <tp:taxon-name-part taxon-name-part-type="species" reg="longula">longula</tp:taxon-name-part></tp:taxon-name></italic> (Zetterstedt)</td><td rowspan="1" colspan="1">FINLAND, 69745:35305, Sb: Kuopio, Kolmisoppi, 19.VIII.2015, G. Ståhls &amp; E. Rättel leg.</td><td rowspan="1" colspan="1">Female</td><td rowspan="1" colspan="1">LT707514</td></tr><tr><td rowspan="1" colspan="1"><named-content xmlns:xlink="http://www.w3.org/1999/xlink" content-type="dwc:institutional_code" xlink:type="simple">MZH</named-content>_jka 05–00793</td><td rowspan="1" colspan="1">
                  <italic><tp:taxon-name><tp:taxon-name-part taxon-name-part-type="genus" reg="Cheilosia">Cheilosia</tp:taxon-name-part> <tp:taxon-name-part taxon-name-part-type="species" reg="nigripes">nigripes</tp:taxon-name-part></tp:taxon-name></italic> (Meigen)</td><td rowspan="1" colspan="1">FINLAND, Kesälahti, Pivanka, 12.VI.2005, J. Kahanpää leg.</td><td rowspan="1" colspan="1">Female</td><td rowspan="1" colspan="1">BOLD process ID FIDIP2504–12</td></tr><tr><td rowspan="1" colspan="1"><named-content xmlns:xlink="http://www.w3.org/1999/xlink" content-type="dwc:institutional_code" xlink:type="simple">FSUNS</named-content>_E83</td><td rowspan="1" colspan="1">
                  <italic><tp:taxon-name><tp:taxon-name-part taxon-name-part-type="genus" reg="Cheilosia">Cheilosia</tp:taxon-name-part> <tp:taxon-name-part taxon-name-part-type="species" reg="nivalis">nivalis</tp:taxon-name-part></tp:taxon-name></italic> Becker</td><td rowspan="1" colspan="1">SWITZERLAND, Valais, nr Simplon Dorf, 1650 m, <named-content xmlns:xlink="http://www.w3.org/1999/xlink" content-type="dwc:verbatimCoordinates" xlink:type="simple"><named-content content-type="geo-json" specific-use="{&#34;type&#34;:&#34;Point&#34;,&#34;coordinates&#34;:[8.040278,46.205278]}" id="NCID0EADAG" xlink:type="simple">46°12'19"N, 8°02'25"E</named-content></named-content>, 7.VI.2013, A. Vujic leg.</td><td rowspan="1" colspan="1">Male</td><td rowspan="1" colspan="1">LT707509</td></tr><tr><td rowspan="1" colspan="1"><named-content xmlns:xlink="http://www.w3.org/1999/xlink" content-type="dwc:institutional_code" xlink:type="simple">MZH</named-content>_Y2061</td><td rowspan="1" colspan="1">
                  <italic><tp:taxon-name><tp:taxon-name-part taxon-name-part-type="genus" reg="Cheilosia">Cheilosia</tp:taxon-name-part> <tp:taxon-name-part taxon-name-part-type="species" reg="pedemontana">pedemontana</tp:taxon-name-part></tp:taxon-name></italic> Rondani</td><td rowspan="1" colspan="1">SWITZERLAND, Valais, Rossboden, <named-content xmlns:xlink="http://www.w3.org/1999/xlink" content-type="dwc:verbatimCoordinates" xlink:type="simple"><named-content content-type="geo-json" specific-use="{&#34;type&#34;:&#34;Point&#34;,&#34;coordinates&#34;:[8.026283,46.196058]}" id="NCID0EFEAG" xlink:type="simple">46.196058N, 08.026283E</named-content></named-content>, 25.V.2015, 2000m, G. Ståhls leg.</td><td rowspan="1" colspan="1">Male</td><td rowspan="1" colspan="1">LT707504</td></tr><tr><td rowspan="1" colspan="1"><named-content xmlns:xlink="http://www.w3.org/1999/xlink" content-type="dwc:institutional_code" xlink:type="simple">FSUNS</named-content>_E84</td><td rowspan="1" colspan="1">
                  <italic><tp:taxon-name><tp:taxon-name-part taxon-name-part-type="genus" reg="Cheilosia">Cheilosia</tp:taxon-name-part> <tp:taxon-name-part taxon-name-part-type="species" reg="personata">personata</tp:taxon-name-part></tp:taxon-name></italic> Loew</td><td rowspan="1" colspan="1">SWITZERLAND, Valais, nr Simplon Dorf, 1650 m, <named-content xmlns:xlink="http://www.w3.org/1999/xlink" content-type="dwc:verbatimCoordinates" xlink:type="simple"><named-content content-type="geo-json" specific-use="{&#34;type&#34;:&#34;Point&#34;,&#34;coordinates&#34;:[8.040278,46.205278]}" id="NCID0EKFAG" xlink:type="simple">46°12'19"N, 8°02'25"E</named-content></named-content>, 7.VI.2013, A. Vujic leg.</td><td rowspan="1" colspan="1">Male</td><td rowspan="1" colspan="1">LT707511</td></tr><tr><td rowspan="1" colspan="1"><named-content xmlns:xlink="http://www.w3.org/1999/xlink" content-type="dwc:institutional_code" xlink:type="simple">MZH</named-content>_Y2059</td><td rowspan="1" colspan="1">
                  <italic><tp:taxon-name><tp:taxon-name-part taxon-name-part-type="genus" reg="Cheilosia">Cheilosia</tp:taxon-name-part> <tp:taxon-name-part taxon-name-part-type="species" reg="pubera">pubera</tp:taxon-name-part></tp:taxon-name></italic> (Zetterstedt)</td><td rowspan="1" colspan="1">FINLAND, Rantasalmi 30.V.2015, E. Rättel leg.</td><td rowspan="1" colspan="1">Female</td><td rowspan="1" colspan="1">LT707506</td></tr><tr><td rowspan="1" colspan="1"><named-content xmlns:xlink="http://www.w3.org/1999/xlink" content-type="dwc:institutional_code" xlink:type="simple">MZH</named-content>_Y1874</td><td rowspan="1" colspan="1">
                  <italic><tp:taxon-name><tp:taxon-name-part taxon-name-part-type="genus" reg="Cheilosia">Cheilosia</tp:taxon-name-part> <tp:taxon-name-part taxon-name-part-type="species" reg="sibirica">sibirica</tp:taxon-name-part></tp:taxon-name></italic> Becker</td><td rowspan="1" colspan="1">RUSSIA, Altay, Teletskoe lake area, <named-content xmlns:xlink="http://www.w3.org/1999/xlink" content-type="dwc:verbatimCoordinates" xlink:type="simple"><named-content content-type="geo-json" specific-use="{&#34;type&#34;:&#34;Point&#34;,&#34;coordinates&#34;:[87.318364,51.791528]}" id="NCID0ELHAG" xlink:type="simple">51°47'29.502N, 87°19'06.11E</named-content></named-content>, 23–25.VI.2013, G. Ståhls leg.</td><td rowspan="1" colspan="1">Female</td><td rowspan="1" colspan="1">LT707513</td></tr><tr><td rowspan="1" colspan="1"><named-content xmlns:xlink="http://www.w3.org/1999/xlink" content-type="dwc:institutional_code" xlink:type="simple">MZH</named-content>_Y2066</td><td rowspan="1" colspan="1">
                  <italic><tp:taxon-name><tp:taxon-name-part taxon-name-part-type="genus" reg="Cheilosia">Cheilosia</tp:taxon-name-part> <tp:taxon-name-part taxon-name-part-type="species" reg="schnabli">schnabli</tp:taxon-name-part></tp:taxon-name></italic> Becker</td><td rowspan="1" colspan="1">RUSSIA, Caucasus, Krasnodar krai, near Apscheronsk, 700m, 20.V.2015, E. Rättel leg.</td><td rowspan="1" colspan="1">Male</td><td rowspan="1" colspan="1">LT707517</td></tr><tr><td rowspan="1" colspan="1"><named-content xmlns:xlink="http://www.w3.org/1999/xlink" content-type="dwc:institutional_code" xlink:type="simple">MZH</named-content>_Y1960</td><td rowspan="1" colspan="1">
                  <italic><tp:taxon-name><tp:taxon-name-part taxon-name-part-type="genus" reg="Cheilosia">Cheilosia</tp:taxon-name-part> <tp:taxon-name-part taxon-name-part-type="species" reg="scutellata">scutellata</tp:taxon-name-part></tp:taxon-name></italic> (Fallén)</td><td rowspan="1" colspan="1">SPAIN, Grazalema NP, <named-content xmlns:xlink="http://www.w3.org/1999/xlink" content-type="dwc:verbatimCoordinates" xlink:type="simple"><named-content content-type="geo-json" specific-use="{&#34;type&#34;:&#34;Point&#34;,&#34;coordinates&#34;:[-5.335000,36.717500]}" id="NCID0EMJAG" xlink:type="simple">36°43'03"N, 5°20'06"W</named-content></named-content>, nr puerto Los Alamillos, 800m, 14.VI.2014, G. Ståhls leg.</td><td rowspan="1" colspan="1">Male</td><td rowspan="1" colspan="1">LT707516</td></tr><tr><td rowspan="1" colspan="1"><named-content xmlns:xlink="http://www.w3.org/1999/xlink" content-type="dwc:institutional_code" xlink:type="simple">MZH</named-content>_Y1962</td><td rowspan="1" colspan="1">
                  <italic><tp:taxon-name><tp:taxon-name-part taxon-name-part-type="genus" reg="Cheilosia">Cheilosia</tp:taxon-name-part> <tp:taxon-name-part taxon-name-part-type="species" reg="soror">soror</tp:taxon-name-part></tp:taxon-name></italic> (Zetterstedt)</td><td rowspan="1" colspan="1">GREECE, Samos island, <named-content xmlns:xlink="http://www.w3.org/1999/xlink" content-type="dwc:verbatimCoordinates" xlink:type="simple"><named-content content-type="geo-json" specific-use="{&#34;type&#34;:&#34;Point&#34;,&#34;coordinates&#34;:[26.823533,37.788550]}" id="NCID0ERKAG" xlink:type="simple">37°47.313N, 26°49.412E</named-content></named-content>, 173m, nr Manolates, 14.V.2010, G. Ståhls leg.</td><td rowspan="1" colspan="1">Male</td><td rowspan="1" colspan="1">LT707515</td></tr><tr><td rowspan="1" colspan="1"><named-content xmlns:xlink="http://www.w3.org/1999/xlink" content-type="dwc:institutional_code" xlink:type="simple">MZH</named-content>_Y2049</td><td rowspan="1" colspan="1">
                  <italic><tp:taxon-name><tp:taxon-name-part taxon-name-part-type="genus" reg="Cheilosia">Cheilosia</tp:taxon-name-part> <tp:taxon-name-part taxon-name-part-type="species" reg="vicina">vicina</tp:taxon-name-part></tp:taxon-name></italic> (Zetterstedt)</td><td rowspan="1" colspan="1">SWITZERLAND, Valais, nr Simplon Dorf, 1650 m, <named-content xmlns:xlink="http://www.w3.org/1999/xlink" content-type="dwc:verbatimCoordinates" xlink:type="simple"><named-content content-type="geo-json" specific-use="{&#34;type&#34;:&#34;Point&#34;,&#34;coordinates&#34;:[8.040278,46.205278]}" id="NCID0EWLAG" xlink:type="simple">46°12'19"N, 8°02'25"E</named-content></named-content>, 24.IV.2015, G. Ståhls leg.</td><td rowspan="1" colspan="1">Male</td><td rowspan="1" colspan="1">LT707503</td></tr><tr><td rowspan="1" colspan="1"><named-content xmlns:xlink="http://www.w3.org/1999/xlink" content-type="dwc:institutional_code" xlink:type="simple">MZH</named-content>_Y1657</td><td rowspan="1" colspan="1">
                  <tp:taxon-name><tp:taxon-name-part taxon-name-part-type="genus" reg="Pelecocera">Pelecocera</tp:taxon-name-part> (<tp:taxon-name-part taxon-name-part-type="subgenus" reg="Chamaesyrphus">Chamaesyrphus</tp:taxon-name-part>) <tp:taxon-name-part taxon-name-part-type="species" reg="scaevoides">scaevoides</tp:taxon-name-part></tp:taxon-name> (Fallén)</td><td rowspan="1" colspan="1">FINLAND, N: Raseborg, Ekenäs, 14.VIII.2012, G. Ståhls &amp; E. Rättel leg.</td><td rowspan="1" colspan="1">Female</td><td rowspan="1" colspan="1">AY533320</td></tr><tr><td rowspan="1" colspan="1"><named-content xmlns:xlink="http://www.w3.org/1999/xlink" content-type="dwc:institutional_code" xlink:type="simple">MZH</named-content>_Y1973</td><td rowspan="1" colspan="1">
                  <italic><tp:taxon-name><tp:taxon-name-part taxon-name-part-type="genus" reg="Ferdinandea">Ferdinandea</tp:taxon-name-part> <tp:taxon-name-part taxon-name-part-type="species" reg="ruficornis">ruficornis</tp:taxon-name-part></tp:taxon-name></italic> (Fabricius)</td><td rowspan="1" colspan="1">RUSSIA, Primorsk region, Sikhote-Alin reserve, nr Khanov camp, <named-content xmlns:xlink="http://www.w3.org/1999/xlink" content-type="dwc:verbatimCoordinates" xlink:type="simple"><named-content content-type="geo-json" specific-use="{&#34;type&#34;:&#34;Point&#34;,&#34;coordinates&#34;:[136.336944,44.903333]}" id="NCID0E1NAG" xlink:type="simple">44°53'72"N, 136°20'13"E</named-content></named-content>, 1.IX.2014, G. Ståhls &amp; E. Rättel leg.</td><td rowspan="1" colspan="1">Female</td><td rowspan="1" colspan="1">LT707518</td></tr></tbody></table></table-wrap></tp:treatment-sec><ref-list><ref id="B25"><mixed-citation xmlns:xlink="http://www.w3.org/1999/xlink" xlink:type="simple">
          <person-group><name name-style="western"><surname>Marcos García</surname><given-names>MA</given-names></name></person-group> (<year>1985</year>) <article-title>Contribución al conocimiento de la sirfidofauna del Pirineo del Alto Aragón. I (<tp:taxon-name><tp:taxon-name-part taxon-name-part-type="order">Diptera</tp:taxon-name-part></tp:taxon-name>, <tp:taxon-name><tp:taxon-name-part taxon-name-part-type="family">Syrphidae</tp:taxon-name-part></tp:taxon-name>).</article-title> <source>Boletim da Sociedade Portugesa de Entomologia</source> <volume>1</volume>: <fpage>511</fpage>–<lpage>520</lpage>.</mixed-citation></ref><ref id="B14"><mixed-citation xmlns:xlink="http://www.w3.org/1999/xlink" xlink:type="simple">
          <person-group><name name-style="western"><surname>Čepelák</surname><given-names>J</given-names></name></person-group> (<year>1986</year>) <article-title><tp:taxon-name><tp:taxon-name-part taxon-name-part-type="family">Syrphidae</tp:taxon-name-part></tp:taxon-name></article-title>. In: <person-group><name name-style="western"><surname>Čepelák</surname><given-names>J</given-names></name></person-group> (<role>Ed.</role>) <source><tp:taxon-name><tp:taxon-name-part taxon-name-part-type="order">Diptera</tp:taxon-name-part></tp:taxon-name> Slovenska, II (<tp:taxon-name><tp:taxon-name-part taxon-name-part-type="suborder">Cyclorrhapha</tp:taxon-name-part></tp:taxon-name>)</source>, <publisher-name>Veda</publisher-name>, <publisher-loc>Bratislava</publisher-loc>, <fpage>36</fpage>–<lpage>87</lpage>.</mixed-citation></ref><ref id="B13"><mixed-citation xmlns:xlink="http://www.w3.org/1999/xlink" xlink:type="simple">
          <person-group><name name-style="western"><surname>Brădescu</surname><given-names>V</given-names></name></person-group> (<year>1991</year>) <article-title>Syrphides (<tp:taxon-name><tp:taxon-name-part taxon-name-part-type="order">Diptera</tp:taxon-name-part></tp:taxon-name>, <tp:taxon-name><tp:taxon-name-part taxon-name-part-type="family">Syrphidae</tp:taxon-name-part></tp:taxon-name>) de Roumanie.</article-title> <source>Travaux du Muséum d’Histoire Naturelle “Grigore Antipa”</source> <volume>31</volume>: <fpage>7</fpage>–<lpage>83</lpage>. [In Romanian]</mixed-citation></ref><ref id="B10"><mixed-citation xmlns:xlink="http://www.w3.org/1999/xlink" xlink:type="simple">
          <person-group><name name-style="western"><surname>Becker</surname><given-names>T</given-names></name></person-group> (<year>1894</year>) <article-title>Revision der Gattung <italic><tp:taxon-name><tp:taxon-name-part taxon-name-part-type="genus">Chilosia</tp:taxon-name-part></tp:taxon-name></italic> Meigen</article-title>. <source>Nova Acta der Kaiserlichen Leop.-Carol</source>. <publisher-name>Deutschen Akademie der Naturforschung</publisher-name> <volume>LXII</volume>(<issue>3</issue>): <fpage>154</fpage>–<lpage>521</lpage>.</mixed-citation></ref><ref id="B34"><mixed-citation xmlns:xlink="http://www.w3.org/1999/xlink" xlink:type="simple">
          <person-group><name name-style="western"><surname>Sack</surname><given-names>P</given-names></name></person-group> (<year>1932</year>) <article-title><tp:taxon-name><tp:taxon-name-part taxon-name-part-type="family">Syrphidae</tp:taxon-name-part></tp:taxon-name></article-title>. In: <person-group><name name-style="western"><surname>Lindner</surname><given-names>E</given-names></name></person-group> (<role>Ed.</role>) <source>Die Fliegen der Palaearktishen region</source>, <size units="page">451 pp</size>.</mixed-citation></ref><ref id="B43"><mixed-citation xmlns:xlink="http://www.w3.org/1999/xlink" xlink:type="simple">
          <person-group><name name-style="western"><surname>Šuster</surname><given-names>PM</given-names></name></person-group> (<year>1959</year>) <source><tp:taxon-name><tp:taxon-name-part taxon-name-part-type="order">Diptera</tp:taxon-name-part></tp:taxon-name>, <tp:taxon-name><tp:taxon-name-part taxon-name-part-type="family">Syrphidae</tp:taxon-name-part></tp:taxon-name>. In: Fauna Republicii Populare Romine. <tp:taxon-name><tp:taxon-name-part taxon-name-part-type="class">Insecta</tp:taxon-name-part></tp:taxon-name>, vol. 11, fasc. 3.</source> <publisher-name>Bucarest</publisher-name>, <publisher-loc>Academiei Republikii Populare Romine</publisher-loc>, <size units="page">286 pp</size>.</mixed-citation></ref><ref id="B35"><mixed-citation xmlns:xlink="http://www.w3.org/1999/xlink" xlink:type="simple">
          <person-group><name name-style="western"><surname>Séguy</surname><given-names>E</given-names></name></person-group> (<year>1961</year>) <article-title>Diptères syrphides de l’Europe occidentale.</article-title> <source>Mémoires du Muséum d’Histoire Naturelle, série A, Zoologie,</source> <volume>23</volume>: <fpage>1</fpage>–<lpage>248</lpage>.</mixed-citation></ref><ref id="B49"><mixed-citation xmlns:xlink="http://www.w3.org/1999/xlink" xlink:type="simple">
          <person-group><name name-style="western"><surname>Vujić</surname><given-names>A</given-names></name></person-group> (<year>1996</year>) <source>Genus <italic><tp:taxon-name><tp:taxon-name-part taxon-name-part-type="genus">Cheilosia</tp:taxon-name-part></tp:taxon-name></italic> Meigen and related genera (<tp:taxon-name><tp:taxon-name-part taxon-name-part-type="order">Diptera</tp:taxon-name-part></tp:taxon-name>, <tp:taxon-name><tp:taxon-name-part taxon-name-part-type="family">Syrphidae</tp:taxon-name-part></tp:taxon-name>) on the Balkan peninsula.</source> <publisher-name>Matica srpska</publisher-name>, <publisher-loc>Novi Sad</publisher-loc>, <size units="page">196 pp</size>.</mixed-citation></ref></ref-list></tp:taxon-treatment>
