# Supplementary material for: Taxonomic review of the Palaearctic species of the Cheilosia caerulescens-group (Diptera, Syrphidae)
Source: Zookeys. 2017 Mar 22;(662):137–71. doi: 10.3897/zookeys.662.11267 (PMC5539700; doi:10.3897/zookeys.662.11267)
Supplement: XML Treatment for Cheilosia kerteszi [file zookeys.662.11267-treatment7.xml]

<!DOCTYPE tp:taxon-treatment
  PUBLIC "-//TaxonX//DTD Taxonomic Treatment Publishing DTD v0 20100105//EN" "tax-treatment-NSO.dtd">
<tp:taxon-treatment xmlns:tp="http://www.plazi.org/taxpub"><tp:treatment-meta><kwd-group><label>Taxon classification</label><kwd><named-content xmlns:xlink="http://www.w3.org/1999/xlink" content-type="kingdom">Animalia</named-content></kwd><kwd><named-content xmlns:xlink="http://www.w3.org/1999/xlink" content-type="order">Diptera</named-content></kwd><kwd><named-content xmlns:xlink="http://www.w3.org/1999/xlink" content-type="family">Syrphidae</named-content></kwd></kwd-group><mixed-citation publication-type="journal"><person-group><name><surname>Ståhls</surname><given-names>Gunilla</given-names></name><name><surname>Barkalov</surname><given-names>Anatolij V.</given-names></name></person-group><article-title>Taxonomic review of the Palaearctic species of the <italic><tp:taxon-name><tp:taxon-name-part taxon-name-part-type="genus" reg="Cheilosia">Cheilosia</tp:taxon-name-part> <tp:taxon-name-part taxon-name-part-type="species" reg="caerulescens">caerulescens</tp:taxon-name-part></tp:taxon-name></italic>-group (<tp:taxon-name><tp:taxon-name-part taxon-name-part-type="order">Diptera</tp:taxon-name-part></tp:taxon-name>, <tp:taxon-name><tp:taxon-name-part taxon-name-part-type="family">Syrphidae</tp:taxon-name-part></tp:taxon-name>)</article-title><source>Zookeys</source><day>22</day><month>3</month><year>2017</year><volume>2017</volume><issue>662</issue><fpage>137</fpage><lpage>171</lpage><pub-id pub-id-type="doi">10.3897/zookeys.662.11267</pub-id></mixed-citation></tp:treatment-meta><tp:nomenclature><tp:taxon-name>
              <tp:taxon-name-part taxon-name-part-type="genus" reg="Cheilosia">Cheilosia</tp:taxon-name-part>
              <tp:taxon-name-part taxon-name-part-type="species" reg="kerteszi">kerteszi</tp:taxon-name-part>
            </tp:taxon-name><tp:taxon-authority>Szilády</tp:taxon-authority><xref ref-type="fig" rid="F9">Fig. 9</xref><tp:nomenclature-citation-list><tp:nomenclature-citation><tp:taxon-name>
                  <tp:taxon-name-part taxon-name-part-type="genus" reg="Chilosia">Chilosia</tp:taxon-name-part> <tp:taxon-name-part taxon-name-part-type="species" reg="kerteszi">kerteszi</tp:taxon-name-part></tp:taxon-name><comment>Szilády, 1938:138.</comment></tp:nomenclature-citation><tp:nomenclature-citation><tp:taxon-name>
                  <tp:taxon-name-part taxon-name-part-type="genus" reg="Cheilosia">Cheilosia</tp:taxon-name-part> <tp:taxon-name-part taxon-name-part-type="species" reg="kerteszi">kerteszi</tp:taxon-name-part></tp:taxon-name><comment>: <xref ref-type="bibr" rid="B13">Brădescu 1991</xref>: 39.</comment></tp:nomenclature-citation><tp:nomenclature-citation><tp:taxon-name>
                  <tp:taxon-name-part taxon-name-part-type="genus" reg="Nigrocheilosia">Nigrocheilosia</tp:taxon-name-part> <tp:taxon-name-part taxon-name-part-type="species" reg="kerteszi">kerteszi</tp:taxon-name-part></tp:taxon-name><comment>: <xref ref-type="bibr" rid="B49">Vujić 1996</xref>:59.</comment></tp:nomenclature-citation></tp:nomenclature-citation-list></tp:nomenclature><tp:treatment-sec sec-type="type locality" id="SECID0EGBBI"><title>Type locality.</title><p>“Ostungarn, Szászka und Rév” [Romania].</p></tp:treatment-sec><tp:treatment-sec sec-type="type material" id="SECID0ELBBI"><title>Type material studied.</title><p>Type material could not be located, apparently lost.</p></tp:treatment-sec><tp:treatment-sec sec-type="description" id="SECID0EQBBI"><title>Description.</title><p>♂: Face in frontal view slightly divergent from level of antennal insertion to lower mouth edge, shining with very slight pollinosity, lower part somewhat protruded (Fig. <xref ref-type="fig" rid="F9">9A</xref>). Facial knob rounded, shining, moderately protruded. Parafacia rather narrow, in the upper part approximately 1/2 the width of basoflagellomere, in lower part slightly narrowed. Parafacia shining, or with slight pollinosity on upper part. Frons slightly swollen, shining, with predominantly yellow and a few black pile. Frontal angle ≈ 90°. Lunula black. Antennal pits separated. Vertical triangle with black and a few yellow pile. Eye-contiguity slightly shorter than length of frons without lunula. Basoflagellomere small, brownish, arista rather long, almost bare (or with very short pile) (Fig. <xref ref-type="fig" rid="F9">9B</xref>). Scutum shining, rather densely punctated, all covered with erect yellow and black pile of even length, pile becoming slightly longer towards scutellum. Postalar callus with few black bristles. Scutellum with only yellow pile, margin without longer black bristles. Anepisternum and katepisternum with slight pollinosity, with yellow long pile. Ventral and dorsal pile patches on katepisternum narrowly connected posteriorly. Halter yellow. Wing with all cross-veins infuscated, completely covered with microtrichia. R<sub>4 + 5</sub> of wing not curved. Legs dark, with apical (1/8) part of femora, and basal 1/2 and apical 1/6 of tibiae yellowish, tarsi yellow, fifth tarsal segment dorsally blackish or brownish. Mesofemur posteriorly with white pile, metafemur anteroventrally and -dorsally with long white pile, and ventrally with shorter (stronger) black pile. Abdomen shining laterally, mid parts of tergites I–III with pollinosity. Tergites with yellow erect pile, longer on the sides and shorter medi<!--PageBreak-->ally. Sternite I pollinose, other sternites shining, pile yellow, erect. Hypopygium as on Fig. <xref ref-type="fig" rid="F9">9E–G</xref>.</p><fig id="F9" position="float" orientation="portrait"><label>Figure 9.</label><caption><p>
                  <italic><tp:taxon-name><tp:taxon-name-part taxon-name-part-type="genus" reg="Cheilosia">Cheilosia</tp:taxon-name-part> <tp:taxon-name-part taxon-name-part-type="species" reg="kerteszi">kerteszi</tp:taxon-name-part></tp:taxon-name></italic> Szilády. <bold>A</bold> Male head, lateral view <bold>B</bold> Antenna of male, lateral view <bold>C</bold> Antenna of female, lateral view <bold>D</bold> Head of female, dorsal view <bold>E–G</bold> male genitalia, lateral, from left to right: <bold>E</bold> Superior lobe <bold>F</bold> Cercus+surstylus <bold>G</bold> Aedeagal complex.</p></caption><graphic xmlns:xlink="http://www.w3.org/1999/xlink" xlink:href="zookeys-662-137-g009.jpg" position="float" orientation="portrait" xlink:type="simple" id="oo_127908.jpg"/></fig><p>♀: Face and parafacia as in the male. Frons coarsely punctated, with white erect pile, and also with black erect pile on posterior part (Fig. <xref ref-type="fig" rid="F9">9D</xref>). Parafacia &lt; 1/2 the width of basoflagellomere. Basoflagellomere reddish (Fig. <xref ref-type="fig" rid="F9">9C</xref>). Postalar callus with no black bristles. Scutum shining, with yellow and more scattered black pile of even length. Abdomen shining, tergite I and anterio-medial part of tergite II with slight pollinosity. Otherwise as the ♂.</p><p>
              <italic>Size</italic>. Body length 10–11 mm.</p></tp:treatment-sec><tp:treatment-sec sec-type="material" id="SECID0E3DBI"><title>Additional material studied.</title><p>
              <bold>Serbia</bold> 1 ♂, 1 ♀ ’Serbija, Klisura peka, 3.V.1993, leg. Milankov’ [<named-content xmlns:xlink="http://www.w3.org/1999/xlink" content-type="dwc:institutional_code" xlink:type="simple">FSUNS</named-content>].</p></tp:treatment-sec><tp:treatment-sec sec-type="distribution" id="SECID0EJEBI"><title>Distribution.</title><p>Montenegro, Romania, Serbia*.</p></tp:treatment-sec><ref-list><ref id="B13"><mixed-citation xmlns:xlink="http://www.w3.org/1999/xlink" xlink:type="simple">
          <person-group><name name-style="western"><surname>Brădescu</surname><given-names>V</given-names></name></person-group> (<year>1991</year>) <article-title>Syrphides (<tp:taxon-name><tp:taxon-name-part taxon-name-part-type="order">Diptera</tp:taxon-name-part></tp:taxon-name>, <tp:taxon-name><tp:taxon-name-part taxon-name-part-type="family">Syrphidae</tp:taxon-name-part></tp:taxon-name>) de Roumanie.</article-title> <source>Travaux du Muséum d’Histoire Naturelle “Grigore Antipa”</source> <volume>31</volume>: <fpage>7</fpage>–<lpage>83</lpage>. [In Romanian]</mixed-citation></ref><ref id="B49"><mixed-citation xmlns:xlink="http://www.w3.org/1999/xlink" xlink:type="simple">
          <person-group><name name-style="western"><surname>Vujić</surname><given-names>A</given-names></name></person-group> (<year>1996</year>) <source>Genus <italic><tp:taxon-name><tp:taxon-name-part taxon-name-part-type="genus">Cheilosia</tp:taxon-name-part></tp:taxon-name></italic> Meigen and related genera (<tp:taxon-name><tp:taxon-name-part taxon-name-part-type="order">Diptera</tp:taxon-name-part></tp:taxon-name>, <tp:taxon-name><tp:taxon-name-part taxon-name-part-type="family">Syrphidae</tp:taxon-name-part></tp:taxon-name>) on the Balkan peninsula.</source> <publisher-name>Matica srpska</publisher-name>, <publisher-loc>Novi Sad</publisher-loc>, <size units="page">196 pp</size>.</mixed-citation></ref></ref-list></tp:taxon-treatment>
