# Supplementary material for: Taxonomic review of the Palaearctic species of the Cheilosia caerulescens-group (Diptera, Syrphidae)
Source: Zookeys. 2017 Mar 22;(662):137–71. doi: 10.3897/zookeys.662.11267 (PMC5539700; doi:10.3897/zookeys.662.11267)
Supplement: XML Treatment for Cheilosia laeviventris [file zookeys.662.11267-treatment8.xml]

<!DOCTYPE tp:taxon-treatment
  PUBLIC "-//TaxonX//DTD Taxonomic Treatment Publishing DTD v0 20100105//EN" "tax-treatment-NSO.dtd">
<tp:taxon-treatment xmlns:tp="http://www.plazi.org/taxpub"><tp:treatment-meta><kwd-group><label>Taxon classification</label><kwd><named-content xmlns:xlink="http://www.w3.org/1999/xlink" content-type="kingdom">Animalia</named-content></kwd><kwd><named-content xmlns:xlink="http://www.w3.org/1999/xlink" content-type="order">Diptera</named-content></kwd><kwd><named-content xmlns:xlink="http://www.w3.org/1999/xlink" content-type="family">Syrphidae</named-content></kwd></kwd-group><mixed-citation publication-type="journal"><person-group><name><surname>Ståhls</surname><given-names>Gunilla</given-names></name><name><surname>Barkalov</surname><given-names>Anatolij V.</given-names></name></person-group><article-title>Taxonomic review of the Palaearctic species of the <italic><tp:taxon-name><tp:taxon-name-part taxon-name-part-type="genus" reg="Cheilosia">Cheilosia</tp:taxon-name-part> <tp:taxon-name-part taxon-name-part-type="species" reg="caerulescens">caerulescens</tp:taxon-name-part></tp:taxon-name></italic>-group (<tp:taxon-name><tp:taxon-name-part taxon-name-part-type="order">Diptera</tp:taxon-name-part></tp:taxon-name>, <tp:taxon-name><tp:taxon-name-part taxon-name-part-type="family">Syrphidae</tp:taxon-name-part></tp:taxon-name>)</article-title><source>Zookeys</source><day>22</day><month>3</month><year>2017</year><volume>2017</volume><issue>662</issue><fpage>137</fpage><lpage>171</lpage><pub-id pub-id-type="doi">10.3897/zookeys.662.11267</pub-id></mixed-citation></tp:treatment-meta><tp:nomenclature><tp:taxon-name>
              <tp:taxon-name-part taxon-name-part-type="genus" reg="Cheilosia">Cheilosia</tp:taxon-name-part>
              <tp:taxon-name-part taxon-name-part-type="species" reg="laeviventris">laeviventris</tp:taxon-name-part>
            </tp:taxon-name><tp:taxon-authority>Loew</tp:taxon-authority><xref ref-type="fig" rid="F10">Fig. 10</xref><!--PageBreak--><tp:nomenclature-citation-list><tp:nomenclature-citation><tp:taxon-name>
                  <tp:taxon-name-part taxon-name-part-type="genus" reg="Cheilosia">Cheilosia</tp:taxon-name-part> <tp:taxon-name-part taxon-name-part-type="species" reg="laeviventris">laeviventris</tp:taxon-name-part></tp:taxon-name><comment>Loew, 1857:602; <xref ref-type="bibr" rid="B14">Čepelák 1986</xref>:53; <xref ref-type="bibr" rid="B13">Brădescu 1991</xref>:38; <xref ref-type="bibr" rid="B17">Doczkal 1995</xref>:21; <xref ref-type="bibr" rid="B7">Barkalov and Ståhls 1997</xref>:35; <xref ref-type="bibr" rid="B41">Stuke 2000</xref>: 22.</comment></tp:nomenclature-citation><tp:nomenclature-citation><tp:taxon-name>
                  <tp:taxon-name-part taxon-name-part-type="genus" reg="Chilosia">Chilosia</tp:taxon-name-part> <tp:taxon-name-part taxon-name-part-type="species" reg="laeviventris">laeviventris</tp:taxon-name-part></tp:taxon-name><comment>: <xref ref-type="bibr" rid="B10">Becker 1894</xref>:358; <xref ref-type="bibr" rid="B34">Sack 1932</xref>:82; <xref ref-type="bibr" rid="B43">Šuster 1959</xref>:71.</comment></tp:nomenclature-citation><tp:nomenclature-citation><tp:taxon-name>
                  <tp:taxon-name-part taxon-name-part-type="genus" reg="Chilosia">Chilosia</tp:taxon-name-part> <tp:taxon-name-part taxon-name-part-type="species" reg="primulae">primulae</tp:taxon-name-part></tp:taxon-name><comment>Hering, 1944:117. Type locality: ‘Ebenstein, Hochschwabgruppe’ [Austria]. <bold>Syn. n.</bold></comment></tp:nomenclature-citation></tp:nomenclature-citation-list></tp:nomenclature><tp:treatment-sec sec-type="type locality" id="SECID0EAIBI"><title>Type locality.</title><p>“Oesterreich” [sic] [Austria].</p></tp:treatment-sec><tp:treatment-sec sec-type="type material" id="SECID0EFIBI"><title>Type material studied.</title><p>
              <italic><tp:taxon-name><tp:taxon-name-part taxon-name-part-type="genus" reg="Cheilosia">C.</tp:taxon-name-part> <tp:taxon-name-part taxon-name-part-type="species" reg="laeviventris">laeviventris</tp:taxon-name-part></tp:taxon-name></italic>: Lectotype, ♂, pinned, with genitalia dissected in microvial, in <named-content xmlns:xlink="http://www.w3.org/1999/xlink" content-type="dwc:institutional_code" xlink:type="simple">ZMHU</named-content>, here designated to fix the concept of <italic><tp:taxon-name><tp:taxon-name-part taxon-name-part-type="genus" reg="Cheilosia">Cheilosia</tp:taxon-name-part> <tp:taxon-name-part taxon-name-part-type="species" reg="laeviventris">laeviventris</tp:taxon-name-part></tp:taxon-name></italic> Loew and to ensure the universal and consistent interpretation of the same. The original description is only for the male sex. The lectotype is labelled: ‘Austria, Schiner’ [handwritten, faded inc], ‘<tp:taxon-name><tp:taxon-name-part taxon-name-part-type="species" reg="laeviventris">laeviventris</tp:taxon-name-part></tp:taxon-name>’ [handwritten, faded inc], ‘coll. H. Loew’, ‘11469’, ‘<italic><tp:taxon-name><tp:taxon-name-part taxon-name-part-type="genus" reg="Cheilosia">Cheilosia</tp:taxon-name-part> <tp:taxon-name-part taxon-name-part-type="species" reg="laeviventris">laeviventris</tp:taxon-name-part></tp:taxon-name></italic> m.’ [handwritten, faded inc], ‘<italic><tp:taxon-name><tp:taxon-name-part taxon-name-part-type="genus" reg="Cheilosia">Cheilosia</tp:taxon-name-part> <tp:taxon-name-part taxon-name-part-type="species" reg="laeviventris">laeviventris</tp:taxon-name-part></tp:taxon-name></italic> Loew, Ståhls &amp; Barkalov des.’.</p><fig id="F10" position="float" orientation="portrait"><label>Figure 10.</label><caption><p>
                  <italic><tp:taxon-name><tp:taxon-name-part taxon-name-part-type="genus" reg="Cheilosia">Cheilosia</tp:taxon-name-part> <tp:taxon-name-part taxon-name-part-type="species" reg="laeviventris">laeviventris</tp:taxon-name-part></tp:taxon-name></italic> Loew. <bold>A</bold> Male head, lateral view; B antenna of male, lateral view <bold>C</bold> Antenna of female, lateral view <bold>D</bold> Female head, dorsal view <bold>E–G</bold> male genitalia, lateral, from left to right: <bold>E</bold> Cercus +surstylus <bold>F</bold> Aedeagal complex <bold>G</bold> Superior lobe <bold>H</bold> Male, wing.</p></caption><graphic xmlns:xlink="http://www.w3.org/1999/xlink" xlink:href="zookeys-662-137-g010.jpg" position="float" orientation="portrait" xlink:type="simple" id="oo_127909.jpg"/></fig><p>
              <italic><tp:taxon-name><tp:taxon-name-part taxon-name-part-type="genus" reg="Cheilosia">C.</tp:taxon-name-part> <tp:taxon-name-part taxon-name-part-type="species" reg="primulae">primulae</tp:taxon-name-part></tp:taxon-name></italic>: Lectotype, ♂, <named-content xmlns:xlink="http://www.w3.org/1999/xlink" content-type="dwc:institutional_code" xlink:type="simple">ZMHU</named-content>, here designated to fix the concept of <italic><tp:taxon-name><tp:taxon-name-part taxon-name-part-type="genus" reg="Cheilosia">Cheilosia</tp:taxon-name-part> <tp:taxon-name-part taxon-name-part-type="species" reg="primulae">primulae</tp:taxon-name-part></tp:taxon-name></italic> Hering and to ensure the universal and consistent interpretation of the same. The lectotype is labelled: ‘Ebenstein, Hochschwabgruppe, leg. H. Franz’, ‘<italic><tp:taxon-name><tp:taxon-name-part taxon-name-part-type="genus" reg="Cheilosia">Cheilosia</tp:taxon-name-part> <tp:taxon-name-part taxon-name-part-type="species" reg="primulae">primulae</tp:taxon-name-part></tp:taxon-name></italic> m. det. <xref ref-type="bibr" rid="B20">Hering 1944</xref>’ [handwritten, faded inc], ‘Zool. Mus. Berlin’, ‘Lectotype <italic><tp:taxon-name><tp:taxon-name-part taxon-name-part-type="genus" reg="Cheilosia">Cheilosia</tp:taxon-name-part> <tp:taxon-name-part taxon-name-part-type="species" reg="primulae">primulae</tp:taxon-name-part></tp:taxon-name></italic> Hering, Ståhls &amp; Barkalov des.’. Genitalia dissected. A female paralectotype, idem. Both <italic><tp:taxon-name><tp:taxon-name-part taxon-name-part-type="genus" reg="Cheilosia">C.</tp:taxon-name-part> <tp:taxon-name-part taxon-name-part-type="species" reg="primulae">primulae</tp:taxon-name-part></tp:taxon-name></italic> are reared from larvae found in <italic><tp:taxon-name><tp:taxon-name-part taxon-name-part-type="genus" reg="Primula">Primula</tp:taxon-name-part> <tp:taxon-name-part taxon-name-part-type="species" reg="auricola">auricola</tp:taxon-name-part></tp:taxon-name></italic> L. and the pupae are mounted on the same pin. The lectotype is forced out from the pupa: left wing missing, right wing incomplete, only with right hind leg, face slightly demolished.</p><p>
              <italic>Description</italic>. ♂: Face in frontal view moderately divergent from level of antennal insertion to lower mouth edge, with pollinosity, lower part of face clearly protruded (Fig. <xref ref-type="fig" rid="F10">10A</xref>). Parafacia pollinose, moderate in width, approximately 2/3 of width of basoflagellomere. Frons shining, with black pile. Frontal angle slightly &gt; 90°. Lunula dark-brown to black. Antennal pits separated or very narrowly connected. Vertical triangle with black pile. Eye-contiguity nearly equal to or slightly shorter than length of frons without lunula. Basoflagellomere small, rounded, reddish brown to dark-brown (Fig. <xref ref-type="fig" rid="F10">10B</xref>). Arista moderately long, with short pilosity. Scutum and scutellum shining, densely punctated, with erect, mixed yellow and black pile, of about equal lengths. Central part of scutum with a rather broad transversal band of black pile. Hind margin of scutellum with black bristles or bristle-like pile. Postalar callus with some black bristles. Pleura slightly pollinose, pile predominantly black or mixed. Katepisternum with dorsal and ventral hair patches only narrowly connected anteriorly. Legs black, knees sometimes very narrowly yellowish. Apical half of posterior surface of mesofemur with long black pile, and basal part of anterior surface of metafemur with short black pile. Wing completely microtrichose, with all crossveins infuscated, R<sub>4 + 5</sub> not distinctly curved (Fig. <xref ref-type="fig" rid="F10">10H</xref>). Abdomen shining with erect, yellow longer pile on lateral parts of tergites, and erect, black pile on central parts of tergites II–III, IV tergite with depressed pile. Tergite I–II with pollinosity medially on all length of tergite, tergite III with pollinosity only narrowly anteriorly or on all length of tergite. Tergite II often with a patch of black pile laterally. Sternites shining. Hypopygium as on Fig. <xref ref-type="fig" rid="F10">10E–G</xref>.</p><p>♀: Face as in the ♂. Frons with pollinosity laterally, otherwise shining, pile mixed black and white (Fig. <xref ref-type="fig" rid="F10">10D</xref>). Lunula brown. Basoflagellomere small, rounded, brown to dark-brown (Fig. <xref ref-type="fig" rid="F10">10C</xref>). Arista with short pile. Scutum shining, pile as in male. Otherwise as the ♂.</p><p>
              <italic>Size</italic>. Body length 8–11 mm.</p></tp:treatment-sec><tp:treatment-sec sec-type="material" id="SECID0E5OBI"><title>Material studied.</title><p>
              <bold>Austria</bold> 1 ♂, 2 ♀ ‘Österreich, Tirol, Seefelder Joch, 2050 m, 15.VII.1969, v. d. Goot &amp; Lucas’ [ZMA]; <bold>Germany</bold> 5 ♂ ‘Alpen Oberstdorf, Nebelhorn, Koblat, 1 920–2 220 m, 4.7.1994, D. Doczkal’ [coll. D. Doczkal].</p></tp:treatment-sec><tp:treatment-sec sec-type="distribution" id="SECID0EIPBI"><title>Distribution.</title><p>Austria, France, Germany, Italy, Romania, Switzerland.</p></tp:treatment-sec><ref-list><ref id="B14"><mixed-citation xmlns:xlink="http://www.w3.org/1999/xlink" xlink:type="simple">
          <person-group><name name-style="western"><surname>Čepelák</surname><given-names>J</given-names></name></person-group> (<year>1986</year>) <article-title><tp:taxon-name><tp:taxon-name-part taxon-name-part-type="family">Syrphidae</tp:taxon-name-part></tp:taxon-name></article-title>. In: <person-group><name name-style="western"><surname>Čepelák</surname><given-names>J</given-names></name></person-group> (<role>Ed.</role>) <source><tp:taxon-name><tp:taxon-name-part taxon-name-part-type="order">Diptera</tp:taxon-name-part></tp:taxon-name> Slovenska, II (<tp:taxon-name><tp:taxon-name-part taxon-name-part-type="suborder">Cyclorrhapha</tp:taxon-name-part></tp:taxon-name>)</source>, <publisher-name>Veda</publisher-name>, <publisher-loc>Bratislava</publisher-loc>, <fpage>36</fpage>–<lpage>87</lpage>.</mixed-citation></ref><ref id="B13"><mixed-citation xmlns:xlink="http://www.w3.org/1999/xlink" xlink:type="simple">
          <person-group><name name-style="western"><surname>Brădescu</surname><given-names>V</given-names></name></person-group> (<year>1991</year>) <article-title>Syrphides (<tp:taxon-name><tp:taxon-name-part taxon-name-part-type="order">Diptera</tp:taxon-name-part></tp:taxon-name>, <tp:taxon-name><tp:taxon-name-part taxon-name-part-type="family">Syrphidae</tp:taxon-name-part></tp:taxon-name>) de Roumanie.</article-title> <source>Travaux du Muséum d’Histoire Naturelle “Grigore Antipa”</source> <volume>31</volume>: <fpage>7</fpage>–<lpage>83</lpage>. [In Romanian]</mixed-citation></ref><ref id="B17"><mixed-citation xmlns:xlink="http://www.w3.org/1999/xlink" xlink:type="simple">
          <person-group><name name-style="western"><surname>Doczkal</surname><given-names>D</given-names></name></person-group> (<year>1995</year>) <article-title>Beitrag zur Kenntnis der Schwebfliegen-Fauna Bayerns (<tp:taxon-name><tp:taxon-name-part taxon-name-part-type="order">Diptera</tp:taxon-name-part></tp:taxon-name>, <tp:taxon-name><tp:taxon-name-part taxon-name-part-type="family">Syrphidae</tp:taxon-name-part></tp:taxon-name>).</article-title> <source>Volucella</source> <volume>1</volume>: <fpage>20</fpage>–<lpage>28</lpage>.</mixed-citation></ref><ref id="B7"><mixed-citation xmlns:xlink="http://www.w3.org/1999/xlink" xlink:type="simple">
          <person-group><name name-style="western"><surname>Barkalov</surname><given-names>AV</given-names></name><name name-style="western"><surname>Ståhls</surname><given-names>G</given-names></name></person-group> (<year>1997</year>) <article-title>Revision of the Palaearctic bare-eyed and black-legged species of the genus <italic><tp:taxon-name><tp:taxon-name-part taxon-name-part-type="genus">Cheilosia</tp:taxon-name-part></tp:taxon-name></italic> Meigen (<tp:taxon-name><tp:taxon-name-part taxon-name-part-type="order">Diptera</tp:taxon-name-part></tp:taxon-name>, <tp:taxon-name><tp:taxon-name-part taxon-name-part-type="family">Syrphidae</tp:taxon-name-part></tp:taxon-name>).</article-title> <source>Acta Zoologica Fennica</source> <volume>208</volume>: <fpage>1</fpage>–<lpage>74</lpage>.</mixed-citation></ref><ref id="B41"><mixed-citation xmlns:xlink="http://www.w3.org/1999/xlink" xlink:type="simple">
          <person-group><name name-style="western"><surname>Stuke</surname><given-names>J-H</given-names></name></person-group> (<year>2000</year>) <article-title>Phylogenetische Rekonstruktion der Verwandtschaftsbeziehungen innerhalb der Gattung <italic><tp:taxon-name><tp:taxon-name-part taxon-name-part-type="genus">Cheilosia</tp:taxon-name-part></tp:taxon-name></italic> Meigen, 1822 anhand der Larvenstadien (<tp:taxon-name><tp:taxon-name-part taxon-name-part-type="order">Diptera</tp:taxon-name-part></tp:taxon-name>: <tp:taxon-name><tp:taxon-name-part taxon-name-part-type="family">Syrphidae</tp:taxon-name-part></tp:taxon-name>) [Phylogenetic relationships within the genus <italic><tp:taxon-name><tp:taxon-name-part taxon-name-part-type="genus">Cheilosia</tp:taxon-name-part></tp:taxon-name></italic> Meigen, 1822, as evidenced by the larval stages (<tp:taxon-name><tp:taxon-name-part taxon-name-part-type="order">Diptera</tp:taxon-name-part></tp:taxon-name>: <tp:taxon-name><tp:taxon-name-part taxon-name-part-type="family">Syrphidae</tp:taxon-name-part></tp:taxon-name>)]</article-title>. <source>Studia Dipterologica</source> <volume>Supplement 8</volume>, <size units="page">118 pp</size>.</mixed-citation></ref><ref id="B10"><mixed-citation xmlns:xlink="http://www.w3.org/1999/xlink" xlink:type="simple">
          <person-group><name name-style="western"><surname>Becker</surname><given-names>T</given-names></name></person-group> (<year>1894</year>) <article-title>Revision der Gattung <italic><tp:taxon-name><tp:taxon-name-part taxon-name-part-type="genus">Chilosia</tp:taxon-name-part></tp:taxon-name></italic> Meigen</article-title>. <source>Nova Acta der Kaiserlichen Leop.-Carol</source>. <publisher-name>Deutschen Akademie der Naturforschung</publisher-name> <volume>LXII</volume>(<issue>3</issue>): <fpage>154</fpage>–<lpage>521</lpage>.</mixed-citation></ref><ref id="B34"><mixed-citation xmlns:xlink="http://www.w3.org/1999/xlink" xlink:type="simple">
          <person-group><name name-style="western"><surname>Sack</surname><given-names>P</given-names></name></person-group> (<year>1932</year>) <article-title><tp:taxon-name><tp:taxon-name-part taxon-name-part-type="family">Syrphidae</tp:taxon-name-part></tp:taxon-name></article-title>. In: <person-group><name name-style="western"><surname>Lindner</surname><given-names>E</given-names></name></person-group> (<role>Ed.</role>) <source>Die Fliegen der Palaearktishen region</source>, <size units="page">451 pp</size>.</mixed-citation></ref><ref id="B43"><mixed-citation xmlns:xlink="http://www.w3.org/1999/xlink" xlink:type="simple">
          <person-group><name name-style="western"><surname>Šuster</surname><given-names>PM</given-names></name></person-group> (<year>1959</year>) <source><tp:taxon-name><tp:taxon-name-part taxon-name-part-type="order">Diptera</tp:taxon-name-part></tp:taxon-name>, <tp:taxon-name><tp:taxon-name-part taxon-name-part-type="family">Syrphidae</tp:taxon-name-part></tp:taxon-name>. In: Fauna Republicii Populare Romine. <tp:taxon-name><tp:taxon-name-part taxon-name-part-type="class">Insecta</tp:taxon-name-part></tp:taxon-name>, vol. 11, fasc. 3.</source> <publisher-name>Bucarest</publisher-name>, <publisher-loc>Academiei Republikii Populare Romine</publisher-loc>, <size units="page">286 pp</size>.</mixed-citation></ref><ref id="B20"><mixed-citation xmlns:xlink="http://www.w3.org/1999/xlink" xlink:type="simple">
          <person-group><name name-style="western"><surname>Hering</surname><given-names>EM</given-names></name></person-group> (<year>1944</year>) <article-title>Minenstudien 18.</article-title> <source>Mitteilungen der Deutschen Entomologischen Gesellschaft</source> <volume>13</volume>: <fpage>116</fpage>–<lpage>119</lpage>.</mixed-citation></ref></ref-list></tp:taxon-treatment>
