# Supplementary material for: Taxonomic review of the Palaearctic species of the Cheilosia caerulescens-group (Diptera, Syrphidae)
Source: Zookeys. 2017 Mar 22;(662):137–71. doi: 10.3897/zookeys.662.11267 (PMC5539700; doi:10.3897/zookeys.662.11267)
Supplement: XML Treatment for Cheilosia venosa [file zookeys.662.11267-treatment9.xml]

<!DOCTYPE tp:taxon-treatment
  PUBLIC "-//TaxonX//DTD Taxonomic Treatment Publishing DTD v0 20100105//EN" "tax-treatment-NSO.dtd">
<tp:taxon-treatment xmlns:tp="http://www.plazi.org/taxpub"><tp:treatment-meta><kwd-group><label>Taxon classification</label><kwd><named-content xmlns:xlink="http://www.w3.org/1999/xlink" content-type="kingdom">Animalia</named-content></kwd><kwd><named-content xmlns:xlink="http://www.w3.org/1999/xlink" content-type="order">Diptera</named-content></kwd><kwd><named-content xmlns:xlink="http://www.w3.org/1999/xlink" content-type="family">Syrphidae</named-content></kwd></kwd-group><mixed-citation publication-type="journal"><person-group><name><surname>Ståhls</surname><given-names>Gunilla</given-names></name><name><surname>Barkalov</surname><given-names>Anatolij V.</given-names></name></person-group><article-title>Taxonomic review of the Palaearctic species of the <italic><tp:taxon-name><tp:taxon-name-part taxon-name-part-type="genus" reg="Cheilosia">Cheilosia</tp:taxon-name-part> <tp:taxon-name-part taxon-name-part-type="species" reg="caerulescens">caerulescens</tp:taxon-name-part></tp:taxon-name></italic>-group (<tp:taxon-name><tp:taxon-name-part taxon-name-part-type="order">Diptera</tp:taxon-name-part></tp:taxon-name>, <tp:taxon-name><tp:taxon-name-part taxon-name-part-type="family">Syrphidae</tp:taxon-name-part></tp:taxon-name>)</article-title><source>Zookeys</source><day>22</day><month>3</month><year>2017</year><volume>2017</volume><issue>662</issue><fpage>137</fpage><lpage>171</lpage><pub-id pub-id-type="doi">10.3897/zookeys.662.11267</pub-id></mixed-citation></tp:treatment-meta><tp:nomenclature><tp:taxon-name>
              <tp:taxon-name-part taxon-name-part-type="genus" reg="Cheilosia">Cheilosia</tp:taxon-name-part>
              <tp:taxon-name-part taxon-name-part-type="species" reg="venosa">venosa</tp:taxon-name-part>
            </tp:taxon-name><tp:taxon-authority>Loew</tp:taxon-authority><xref ref-type="fig" rid="F11">Fig. 11</xref><tp:nomenclature-citation-list><tp:nomenclature-citation><tp:taxon-name>
                  <tp:taxon-name-part taxon-name-part-type="genus" reg="Cheilosia">Cheilosia</tp:taxon-name-part> <tp:taxon-name-part taxon-name-part-type="species" reg="venosa">venosa</tp:taxon-name-part></tp:taxon-name><comment>Loew, 1857:603; <xref ref-type="bibr" rid="B7">Barkalov and Ståhls 1997</xref>:63.</comment></tp:nomenclature-citation><tp:nomenclature-citation><tp:taxon-name>
                  <tp:taxon-name-part taxon-name-part-type="genus" reg="Chilosia">Chilosia</tp:taxon-name-part> <tp:taxon-name-part taxon-name-part-type="species" reg="venosa">venosa</tp:taxon-name-part></tp:taxon-name><comment>: <xref ref-type="bibr" rid="B10">Becker 1894</xref>:356; <xref ref-type="bibr" rid="B34">Sack 1932</xref>:106; <xref ref-type="bibr" rid="B43">Šuster 1959</xref>:70.</comment></tp:nomenclature-citation></tp:nomenclature-citation-list></tp:nomenclature><tp:treatment-sec sec-type="type locality" id="SECID0EASBI"><title>Type locality.</title><p>‘Oesterreich’ [sic] [Austria].</p></tp:treatment-sec><tp:treatment-sec sec-type="type material" id="SECID0EFSBI"><title>Type material studied.</title><p>Lectotype ♂, pinned, with genitalia dissected in microvial, in MNB, here designated to fix the concept of <italic><tp:taxon-name><tp:taxon-name-part taxon-name-part-type="genus" reg="Cheilosia">Cheilosia</tp:taxon-name-part> <tp:taxon-name-part taxon-name-part-type="species" reg="venosa">venosa</tp:taxon-name-part></tp:taxon-name></italic> Loew and to ensure the universal and consistent interpretion of the same. The original descriptions is only for the male sex. The lectotype is labelled: ‘Austria, Schiner’ [handwritten, faded inc], ‘Coll. H. Loew’, ‘Zool. Mus., Berlin’, ‘Lectotype <italic><tp:taxon-name><tp:taxon-name-part taxon-name-part-type="genus" reg="Cheilosia">Cheilosia</tp:taxon-name-part> <tp:taxon-name-part taxon-name-part-type="species" reg="venosa">venosa</tp:taxon-name-part></tp:taxon-name></italic> Loew, Ståhls &amp; Barkalov des.’.</p><fig id="F11" position="float" orientation="portrait"><label>Figure 11.</label><caption><p>
                  <italic><tp:taxon-name><tp:taxon-name-part taxon-name-part-type="genus" reg="Cheilosia">Cheilosia</tp:taxon-name-part> <tp:taxon-name-part taxon-name-part-type="species" reg="venosa">venosa</tp:taxon-name-part></tp:taxon-name></italic> Loew. <bold>A</bold> Male head, lateral view <bold>B</bold> Antenna of male, lateral view <bold>C</bold> Antenna of female, lateral view <bold>D</bold> Female head, lateral view <bold>E</bold> Female head dorsal view <bold>F–H</bold> male genitalia, lateral, from left to right: <bold>F</bold> Cercus+surstylus <bold>G</bold> Superior lobe <bold>H</bold> Aedeagal complex <bold>I</bold> Male, wing.</p></caption><graphic xmlns:xlink="http://www.w3.org/1999/xlink" xlink:href="zookeys-662-137-g011.jpg" position="float" orientation="portrait" xlink:type="simple" id="oo_127910.jpg"/></fig></tp:treatment-sec><tp:treatment-sec sec-type="description" id="SECID0ENUBI"><title>Description.</title><p>♂: Face in anterior view moderately divergent from level of antennal insertion to lower mouth edge, with lower part not very prominent, with band of <!--PageBreak-->pollinosity (Fig. <xref ref-type="fig" rid="F11">11A</xref>). Facial knob prominent (nose-like). Parafacia with pollinosity, on lower part shining patch, slightly more than 1/2 the width of basoflagellomere. Frons shining, rather swollen, with black and white pile. Frontal angle ≈ 90°. Lunula <!--PageBreak-->dark-brown to blackish. Antennal pits confluent (occasionally only narrowly confluent). Vertical triangle with black pile. Eye-contiguity nearly equal to length of frons without lunula. Basoflagellomere small, rounded, brown to reddish brown. Arista short, thickened, clearly pubescent (Fig. <xref ref-type="fig" rid="F11">11B</xref>).</p><p>Scutum densely punctated, shining, with long, erect yellow pile, medially a transverse band of predominantly black pile. Scutellum on hind margin without (occasionally with some) black bristles. Postalar callus with two bristles. Pleura pollinose, with long black and yellow pile. Dorsal and ventral pile patches of katepisternum only narrowly connected anteriorly. Legs black, knees sometimes yellow, tibia sometimes black <!--PageBreak-->ringed. Apical half of posterior surface of mesofemur and basal part of anterior surface of metafemur with long black pile (Fig. <xref ref-type="fig" rid="F12">12A</xref>). Halter yellow. Wing with all crossveins infuscated, R<sub>4 + 5</sub> distinctly curved (Figs <xref ref-type="fig" rid="F11">11I</xref>, <xref ref-type="fig" rid="F12">12A</xref>). Wing completely microtrichose. Abdomen shining, with pollinosity on middle part of tergites I–III. Tergites with long, erect, yellow pile laterally, and black short erect pile medially. Sternites I pollinose, II–IV shining. Hypopygium as on Fig. <xref ref-type="fig" rid="F11">11F–H</xref>.</p><fig id="F12" position="float" orientation="portrait"><label>Figure 12.</label><caption><p>
                  <bold>A, B</bold> <italic><tp:taxon-name><tp:taxon-name-part taxon-name-part-type="genus" reg="Cheilosia">Cheilosia</tp:taxon-name-part> <tp:taxon-name-part taxon-name-part-type="species" reg="venosa">venosa</tp:taxon-name-part></tp:taxon-name></italic>, metaleg and wing <bold>C</bold> <italic><tp:taxon-name><tp:taxon-name-part taxon-name-part-type="genus" reg="Cheilosia">C.</tp:taxon-name-part> <tp:taxon-name-part taxon-name-part-type="species" reg="hercyniae">hercyniae</tp:taxon-name-part></tp:taxon-name></italic>, male head.</p></caption><graphic xmlns:xlink="http://www.w3.org/1999/xlink" xlink:href="zookeys-662-137-g012.jpg" position="float" orientation="portrait" xlink:type="simple" id="oo_127911.jpg"/></fig><p>♀: Face shining with fine pollinosity on the sides. Parafacia comparatively narrow, pollinose. Frons moderately broad, shining (Fig. <xref ref-type="fig" rid="F11">11D</xref>), with yellow and black pile (Fig. <xref ref-type="fig" rid="F11">11E</xref>). Basoflagellomere, small, rounded, black to brownish, with sensory pit (Fig. <xref ref-type="fig" rid="F11">11 C</xref>). Arista short, with dense, short pile, almost on whole length of arista. Scutum shining, with long, erect yellow and black pile of equal length. Pleura slightly pollinose. Scutellum margin without black bristles. Otherwise as the ♂.</p><p>
              <italic>Size</italic>. Body length 9–11 mm.</p><p>
              <bold>Additional material studied. Austria</bold> 1 ♂ ‘Österreich, Tirol, Seefelder Joch, 2 050m, 15.VII.1969, v.d. Goot’ [in ZMA], 1 ♂ ‘Austria, Brauer’ [MNB], 1 ♂ ‘Austria, Schiner’ [MNB]; <bold>Switzerland</bold> 1 ♀ ‘Helvetia, GR, Lenzerheide, Parpaner Rothorn, 2 850 m, 14.VII.96, B. Merz’ [<named-content xmlns:xlink="http://www.w3.org/1999/xlink" content-type="dwc:institutional_code" xlink:type="simple">ETH</named-content>]; <bold>Italy</bold> 1 ♀ ‘Südtirol, Val di Planol, 2 000–2 400 m, 7.VII.1988, C. Claussen’ [in <named-content xmlns:xlink="http://www.w3.org/1999/xlink" content-type="dwc:institutional_code" xlink:type="simple">MZH</named-content>], 1 ♀ ‘Stelvio Pass, 1 600–2 000 m, 22.VII.1988, Daccordi’ [in <named-content xmlns:xlink="http://www.w3.org/1999/xlink" content-type="dwc:institutional_code" xlink:type="simple">MZH</named-content>], 1 ♀ ‘Valle <tp:taxon-name><tp:taxon-name-part taxon-name-part-type="genus">Aurina</tp:taxon-name-part></tp:taxon-name>, Bolzano, Val d. Vento, 2 400 m, 11.8.1987, Daccordi’ [in <named-content xmlns:xlink="http://www.w3.org/1999/xlink" content-type="dwc:institutional_code" xlink:type="simple">MZH</named-content>].</p></tp:treatment-sec><tp:treatment-sec sec-type="distribution" id="SECID0EPYBI"><title>Distribution.</title><p>Austria, Italy*, Germany, Romania, Switzerland*.</p></tp:treatment-sec><ref-list><ref id="B7"><mixed-citation xmlns:xlink="http://www.w3.org/1999/xlink" xlink:type="simple">
          <person-group><name name-style="western"><surname>Barkalov</surname><given-names>AV</given-names></name><name name-style="western"><surname>Ståhls</surname><given-names>G</given-names></name></person-group> (<year>1997</year>) <article-title>Revision of the Palaearctic bare-eyed and black-legged species of the genus <italic><tp:taxon-name><tp:taxon-name-part taxon-name-part-type="genus">Cheilosia</tp:taxon-name-part></tp:taxon-name></italic> Meigen (<tp:taxon-name><tp:taxon-name-part taxon-name-part-type="order">Diptera</tp:taxon-name-part></tp:taxon-name>, <tp:taxon-name><tp:taxon-name-part taxon-name-part-type="family">Syrphidae</tp:taxon-name-part></tp:taxon-name>).</article-title> <source>Acta Zoologica Fennica</source> <volume>208</volume>: <fpage>1</fpage>–<lpage>74</lpage>.</mixed-citation></ref><ref id="B10"><mixed-citation xmlns:xlink="http://www.w3.org/1999/xlink" xlink:type="simple">
          <person-group><name name-style="western"><surname>Becker</surname><given-names>T</given-names></name></person-group> (<year>1894</year>) <article-title>Revision der Gattung <italic><tp:taxon-name><tp:taxon-name-part taxon-name-part-type="genus">Chilosia</tp:taxon-name-part></tp:taxon-name></italic> Meigen</article-title>. <source>Nova Acta der Kaiserlichen Leop.-Carol</source>. <publisher-name>Deutschen Akademie der Naturforschung</publisher-name> <volume>LXII</volume>(<issue>3</issue>): <fpage>154</fpage>–<lpage>521</lpage>.</mixed-citation></ref><ref id="B34"><mixed-citation xmlns:xlink="http://www.w3.org/1999/xlink" xlink:type="simple">
          <person-group><name name-style="western"><surname>Sack</surname><given-names>P</given-names></name></person-group> (<year>1932</year>) <article-title><tp:taxon-name><tp:taxon-name-part taxon-name-part-type="family">Syrphidae</tp:taxon-name-part></tp:taxon-name></article-title>. In: <person-group><name name-style="western"><surname>Lindner</surname><given-names>E</given-names></name></person-group> (<role>Ed.</role>) <source>Die Fliegen der Palaearktishen region</source>, <size units="page">451 pp</size>.</mixed-citation></ref><ref id="B43"><mixed-citation xmlns:xlink="http://www.w3.org/1999/xlink" xlink:type="simple">
          <person-group><name name-style="western"><surname>Šuster</surname><given-names>PM</given-names></name></person-group> (<year>1959</year>) <source><tp:taxon-name><tp:taxon-name-part taxon-name-part-type="order">Diptera</tp:taxon-name-part></tp:taxon-name>, <tp:taxon-name><tp:taxon-name-part taxon-name-part-type="family">Syrphidae</tp:taxon-name-part></tp:taxon-name>. In: Fauna Republicii Populare Romine. <tp:taxon-name><tp:taxon-name-part taxon-name-part-type="class">Insecta</tp:taxon-name-part></tp:taxon-name>, vol. 11, fasc. 3.</source> <publisher-name>Bucarest</publisher-name>, <publisher-loc>Academiei Republikii Populare Romine</publisher-loc>, <size units="page">286 pp</size>.</mixed-citation></ref></ref-list></tp:taxon-treatment>
